# Supplementary material for: Evaluating Postpartum Hemorrhage Transfusion Risk With a Machine Learning Model for Informed Consent: Retrospective Cohort Study
Source: JMIR Form Res. 2026 Jun 11;10:e82424. doi: 10.2196/82424 (PMC13305468; doi:10.2196/82424)
Supplement: Multimedia Appendix 1 [file formative_v10i1e82424_app1.xlsx]

## Sheet: predictions_2026-05-01 (1)
CesareanDelivery	InductionUsed	Units	Cesarean.Indications	churn	Probability_Yes
0	1	0	Vaginal	no	0.631545
1	0	2	Repeat	yes	0.640405
1	0	2	Repeat	yes	0.640405
1	0	0	Elective	no	0.637335
1	1	2	Failed Induction of labor	yes	0.92455
1	0	2	medical or surgical indication for C/S	yes	0.86619
0	0	1	Vaginal	yes	0.62649
1	0	1	Repeat	yes	0.640405
1	0	0	Repeat	no	0.640405
1	1	2	Failed Induction of labor	yes	0.92455
1	0	2	medical or surgical indication for C/S	yes	0.86619
0	1	0	Vaginal	no	0.631545
0	1	0	Vaginal	no	0.631545
0	0	0	Vaginal	no	0.62649
0	1	0	Vaginal	no	0.631545
0	0	2	Vaginal	yes	0.62649
0	0	1	Vaginal	yes	0.62649
1	0	0	Repeat	no	0.640405
1	0	0	Repeat	no	0.640405
1	0	0	Failed Induction of labor	no	0.434533
1	0	0	Elective	no	0.637335
0	0	2	Vaginal	yes	0.62649
0	0	1	Vaginal	yes	0.62649
0	1	0	Vaginal	no	0.631545
1	0	1	Repeat	yes	0.640405
0	0	0	Vaginal	no	0.62649
1	1	2	medical or surgical indication for C/S	yes	0.958109
1	0	0	Failed Induction of labor	no	0.434533
0	1	0	Vaginal	no	0.631545
1	1	1	Failed Induction of labor	yes	0.92455
0	1	0	Vaginal	no	0.631545
1	1	2	medical or surgical indication for C/S	yes	0.958109
1	0	1	medical or surgical indication for C/S	yes	0.86619
0	1	0	Vaginal	no	0.631545
1	0	2	medical or surgical indication for C/S	yes	0.86619
1	1	1	Failed Induction of labor	yes	0.92455
1	0	1	medical or surgical indication for C/S	yes	0.86619
0	0	0	Vaginal	no	0.62649
1	1	0	Failed Induction of labor	no	0.92455
0	1	1	Vaginal	yes	0.631545
0	1	1	Vaginal	yes	0.631545
0	1	2	Vaginal	yes	0.631545
0	1	1	Vaginal	yes	0.631545
0	1	2	Vaginal	yes	0.631545
1	0	2	medical or surgical indication for C/S	yes	0.86619
0	1	2	Vaginal	yes	0.631545
1	1	1	Failed Induction of labor	yes	0.92455
1	0	2	medical or surgical indication for C/S	yes	0.86619
0	0	0	medical or surgical indication for C/S	no	0.163285
1	0	2	Failed Induction of labor	yes	0.434533
1	0	2	Elective	yes	0.637335
1	0	1	medical or surgical indication for C/S	yes	0.86619
1	0	0	Repeat	no	0.640405
1	0	0	Repeat	no	0.640405
0	0	0	Vaginal	no	0.62649
1	0	1	medical or surgical indication for C/S	yes	0.86619
0	0	3	Vaginal	yes	0.62649
0	0	2	Vaginal	yes	0.62649
1	0	0	Failed Induction of labor	no	0.434533
0	1	0	Vaginal	no	0.631545
0	1	2	Vaginal	yes	0.631545
1	0	1	medical or surgical indication for C/S	yes	0.86619
0	1	2	Vaginal	yes	0.631545
0	1	0	Vaginal	no	0.631545
0	1	1	Vaginal	yes	0.631545
0	1	2	Vaginal	yes	0.631545
1	0	2	Repeat	yes	0.640405
0	1	2	Vaginal	yes	0.631545
1	0	0	Elective	no	0.637335
1	0	2	medical or surgical indication for C/S	yes	0.86619
0	0	0	Vaginal	no	0.62649
0	0	2	Vaginal	yes	0.62649
1	0	0	Repeat	no	0.640405
1	0	0	Other	no	0.689652
0	1	1	Vaginal	yes	0.631545
1	0	2	Repeat	yes	0.640405
1	0	0	Macrosomia	no	0.487806
1	0	3	medical or surgical indication for C/S	yes	0.86619
1	0	2	Repeat	yes	0.640405
1	0	2	Repeat	yes	0.640405
1	1	1	Failed Induction of labor	yes	0.92455
0	1	2	Vaginal	yes	0.631545
1	1	2	Failed Induction of labor	yes	0.92455
1	0	1	Repeat	yes	0.640405
1	0	2	Repeat	yes	0.640405
0	1	1	Vaginal	yes	0.631545
0	1	0	Vaginal	no	0.631545
1	0	0	medical or surgical indication for C/S	no	0.86619
0	0	0	Vaginal	no	0.62649
1	0	1	Other	yes	0.689652
1	0	0	Elective	no	0.637335
0	1	2	Vaginal	yes	0.631545
1	0	3	Repeat	yes	0.640405
1	0	2	Repeat	yes	0.640405
1	0	0	Other	no	0.689652
1	0	0	Other	no	0.689652
0	0	1	Vaginal	yes	0.62649
1	0	0	Repeat	no	0.640405
1	0	2	Repeat	yes	0.640405
0	1	2	Vaginal	yes	0.631545
1	0	0	Repeat	no	0.640405
0	1	2	Vaginal	yes	0.631545
1	1	1	Failed Induction of labor	yes	0.92455
0	0	0	Vaginal	no	0.62649
0	0	2	Vaginal	yes	0.62649
1	0	2	medical or surgical indication for C/S	yes	0.86619
0	0	1	Vaginal	yes	0.62649
0	1	2	Vaginal	yes	0.631545
1	1	3	Failed Induction of labor	yes	0.92455
0	1	1	Vaginal	yes	0.631545
1	0	0	medical or surgical indication for C/S	no	0.86619
1	1	1	medical or surgical indication for C/S	yes	0.958109
0	1	0	Vaginal	no	0.631545
1	1	2	medical or surgical indication for C/S	yes	0.958109
1	0	1	Repeat	yes	0.640405
0	0	0	Vaginal	no	0.62649
0	0	2	Vaginal	yes	0.62649
1	0	0	Repeat	no	0.640405
0	0	0	Vaginal	no	0.62649
1	0	0	Failed Induction of labor	no	0.434533
1	0	0	Other	no	0.689652
1	1	2	medical or surgical indication for C/S	yes	0.958109
1	0	2	Repeat	yes	0.640405
0	0	0	medical or surgical indication for C/S	no	0.163285
1	0	0	Repeat	no	0.640405
1	0	2	Repeat	yes	0.640405
1	0	2	medical or surgical indication for C/S	yes	0.86619
1	0	2	Other	yes	0.689652
0	1	1	Vaginal	yes	0.631545
0	1	2	Vaginal	yes	0.631545
1	0	0	Elective	no	0.637335
0	1	1	Vaginal	yes	0.631545
1	0	0	Vaginal	no	0.656783
1	0	2	Macrosomia	yes	0.487806
0	1	1	Vaginal	yes	0.631545
1	0	0	Elective	no	0.637335
1	1	2	medical or surgical indication for C/S	yes	0.958109
0	1	2	Vaginal	yes	0.631545
1	0	0	Other	no	0.689652
1	0	2	Repeat	yes	0.640405
0	0	1	Vaginal	yes	0.62649
1	1	1	Repeat	yes	0.247996
1	0	0	Repeat	no	0.640405
0	1	0	Vaginal	no	0.631545
1	0	1	Repeat	yes	0.640405
0	1	2	Vaginal	yes	0.631545
1	0	1	Repeat	yes	0.640405
1	0	1	Other	yes	0.689652
0	1	1	Vaginal	yes	0.631545
1	0	0	Elective	no	0.637335
0	0	2	Vaginal	yes	0.62649
0	1	0	Vaginal	no	0.631545
0	0	1	Vaginal	yes	0.62649
0	0	2	Vaginal	yes	0.62649
0	1	2	Vaginal	yes	0.631545
1	0	0	Failed Induction of labor	no	0.434533
1	0	2	medical or surgical indication for C/S	yes	0.86619
1	0	1	Repeat	yes	0.640405
1	0	2	Repeat	yes	0.640405
1	1	2	medical or surgical indication for C/S	yes	0.958109
1	0	1	Repeat	yes	0.640405
0	1	1	Vaginal	yes	0.631545
1	0	2	Repeat	yes	0.640405
0	1	2	Vaginal	yes	0.631545
1	0	2	Failed Induction of labor	yes	0.434533
0	1	2	Vaginal	yes	0.631545
1	0	1	Repeat	yes	0.640405
1	0	2	medical or surgical indication for C/S	yes	0.86619
1	0	2	Other	yes	0.689652
1	1	2	Failed Induction of labor	yes	0.92455
1	0	1	Other	yes	0.689652
0	1	2	Vaginal	yes	0.631545
1	0	0	Elective	no	0.637335
0	0	3	Vaginal	yes	0.62649
0	1	2	Vaginal	yes	0.631545
1	1	2	Failed Induction of labor	yes	0.92455
1	1	2	Repeat	yes	0.247996
1	0	2	Other	yes	0.689652
0	1	2	Vaginal	yes	0.631545
1	0	2	medical or surgical indication for C/S	yes	0.86619
1	1	1	Failed Induction of labor	yes	0.92455
1	0	0	Failed Induction of labor	no	0.434533
1	0	1	medical or surgical indication for C/S	yes	0.86619
0	0	0	Vaginal	no	0.62649
1	0	2	medical or surgical indication for C/S	yes	0.86619
1	1	2	Failed Induction of labor	yes	0.92455
0	1	2	Vaginal	yes	0.631545
0	1	2	Vaginal	yes	0.631545
0	1	2	Vaginal	yes	0.631545
1	1	1	Failed Induction of labor	yes	0.92455
0	1	2	Vaginal	yes	0.631545
1	0	1	Repeat	yes	0.640405
0	0	2	Vaginal	yes	0.62649
0	1	1	Vaginal	yes	0.631545
1	1	1	Failed Induction of labor	yes	0.92455
1	1	2	Failed Induction of labor	yes	0.92455
0	1	2	Vaginal	yes	0.631545
0	1	2	Vaginal	yes	0.631545
0	1	2	Vaginal	yes	0.631545
0	0	2	medical or surgical indication for C/S	yes	0.163285
1	0	2	Repeat	yes	0.640405
0	1	2	Vaginal	yes	0.631545
1	1	2	medical or surgical indication for C/S	yes	0.958109
1	0	0	Macrosomia	no	0.487806
0	1	2	Vaginal	yes	0.631545
0	1	1	Vaginal	yes	0.631545
0	1	3	Vaginal	yes	0.631545
0	1	1	Vaginal	yes	0.631545
0	0	2	Vaginal	yes	0.62649
0	1	0	Vaginal	no	0.631545
1	0	2	medical or surgical indication for C/S	yes	0.86619
1	0	2	medical or surgical indication for C/S	yes	0.86619
1	0	2	Repeat	yes	0.640405
0	0	0	medical or surgical indication for C/S	no	0.163285
1	0	0	Repeat	no	0.640405
1	0	0	Failed Induction of labor	no	0.434533
0	0	0	Vaginal	no	0.62649
0	1	2	Vaginal	yes	0.631545
1	0	2	medical or surgical indication for C/S	yes	0.86619
1	0	2	Failed Induction of labor	yes	0.434533
1	1	2	Failed Induction of labor	yes	0.92455
0	1	0	Vaginal	no	0.631545
1	0	1	medical or surgical indication for C/S	yes	0.86619
0	1	0	Vaginal	no	0.631545
0	0	3	Vaginal	yes	0.62649
1	0	0	Repeat	no	0.640405
1	0	0	Other	no	0.689652
0	1	2	Vaginal	yes	0.631545
1	0	1	Repeat	yes	0.640405
1	0	1	Repeat	yes	0.640405
0	0	1	Vaginal	yes	0.62649
0	1	1	Vaginal	yes	0.631545
0	1	0	Vaginal	no	0.631545
1	1	2	Failed Induction of labor	yes	0.92455
0	0	2	Vaginal	yes	0.62649
0	0	2	Vaginal	yes	0.62649
1	0	3	medical or surgical indication for C/S	yes	0.86619
0	1	1	Vaginal	yes	0.631545
0	0	2	Vaginal	yes	0.62649
1	0	1	Repeat	yes	0.640405
1	0	0	Failed Induction of labor	no	0.434533
1	0	2	Repeat	yes	0.640405
0	1	0	Vaginal	no	0.631545
0	1	0	Vaginal	no	0.631545
0	1	2	Vaginal	yes	0.631545
1	1	2	Failed Induction of labor	yes	0.92455
1	0	2	Repeat	yes	0.640405
0	0	2	Vaginal	yes	0.62649
1	0	2	Failed Induction of labor	yes	0.434533
0	0	1	Vaginal	yes	0.62649
0	1	3	Vaginal	yes	0.631545
0	0	1	Vaginal	yes	0.62649
1	1	2	Failed Induction of labor	yes	0.92455
1	1	2	Failed Induction of labor	yes	0.92455
1	0	1	medical or surgical indication for C/S	yes	0.86619
1	0	2	medical or surgical indication for C/S	yes	0.86619
1	0	0	Repeat	no	0.640405
0	0	1	Vaginal	yes	0.62649
0	0	2	Vaginal	yes	0.62649
1	0	0	medical or surgical indication for C/S	no	0.86619
1	0	1	medical or surgical indication for C/S	yes	0.86619
0	1	0	Vaginal	no	0.631545
1	0	2	medical or surgical indication for C/S	yes	0.86619
0	0	2	Vaginal	yes	0.62649
0	1	2	Vaginal	yes	0.631545
0	0	2	Vaginal	yes	0.62649
0	1	0	Vaginal	no	0.631545
0	1	2	Vaginal	yes	0.631545
0	0	2	Vaginal	yes	0.62649
0	0	0	Failed Induction of labor	no	0.0979836
0	0	2	Vaginal	yes	0.62649
1	0	2	Repeat	yes	0.640405
0	0	2	Vaginal	yes	0.62649
1	0	2	medical or surgical indication for C/S	yes	0.86619
0	0	0	Vaginal	no	0.62649
0	1	0	medical or surgical indication for C/S	no	0.0772395
0	1	2	Vaginal	yes	0.631545
1	0	0	Failed Induction of labor	no	0.434533
0	0	0	Vaginal	no	0.62649
1	0	2	Repeat	yes	0.640405
1	0	1	medical or surgical indication for C/S	yes	0.86619
1	0	2	medical or surgical indication for C/S	yes	0.86619
1	0	1	Repeat	yes	0.640405
1	1	2	medical or surgical indication for C/S	yes	0.958109
0	0	2	Vaginal	yes	0.62649
0	0	2	Vaginal	yes	0.62649
0	0	0	Vaginal	no	0.62649
1	0	1	Repeat	yes	0.640405
0	1	1	Vaginal	yes	0.631545
1	1	2	Failed Induction of labor	yes	0.92455
1	1	2	medical or surgical indication for C/S	yes	0.958109
0	1	2	Vaginal	yes	0.631545
1	0	2	Repeat	yes	0.640405
0	1	1	Vaginal	yes	0.631545
1	0	2	medical or surgical indication for C/S	yes	0.86619
1	0	2	medical or surgical indication for C/S	yes	0.86619
0	0	1	Vaginal	yes	0.62649
1	1	2	medical or surgical indication for C/S	yes	0.958109
1	0	0	Failed Induction of labor	no	0.434533
1	0	0	Failed Induction of labor	no	0.434533
1	1	2	medical or surgical indication for C/S	yes	0.958109
0	0	0	Vaginal	no	0.62649
0	0	0	Vaginal	no	0.62649
0	1	0	Vaginal	no	0.631545
1	0	2	medical or surgical indication for C/S	yes	0.86619
0	0	1	Vaginal	yes	0.62649
1	0	2	medical or surgical indication for C/S	yes	0.86619
0	0	0	Vaginal	no	0.62649
0	1	2	Vaginal	yes	0.631545
1	0	0	medical or surgical indication for C/S	no	0.86619
0	1	0	Vaginal	no	0.631545
1	0	2	Repeat	yes	0.640405
1	1	2	Other	yes	0.663627
1	0	2	medical or surgical indication for C/S	yes	0.86619
1	1	2	Failed Induction of labor	yes	0.92455
0	1	1	Vaginal	yes	0.631545
0	1	2	Vaginal	yes	0.631545
0	1	2	Vaginal	yes	0.631545
0	1	2	Vaginal	yes	0.631545
0	1	0	Vaginal	no	0.631545
0	1	1	Vaginal	yes	0.631545
0	0	1	Vaginal	yes	0.62649
1	0	2	Repeat	yes	0.640405
0	0	1	Vaginal	yes	0.62649
1	1	2	medical or surgical indication for C/S	yes	0.958109
1	1	2	Failed Induction of labor	yes	0.92455
1	1	2	medical or surgical indication for C/S	yes	0.958109
0	0	1	Vaginal	yes	0.62649
0	0	0	Vaginal	no	0.62649
1	0	2	medical or surgical indication for C/S	yes	0.86619
0	0	0	Vaginal	no	0.62649
0	0	1	Vaginal	yes	0.62649
0	0	2	Vaginal	yes	0.62649
0	1	0	Vaginal	no	0.631545
1	1	3	Failed Induction of labor	yes	0.92455
0	0	0	Vaginal	no	0.62649
1	0	3	Repeat	yes	0.640405
1	0	0	Repeat	no	0.640405
0	1	2	Vaginal	yes	0.631545
1	0	2	Repeat	yes	0.640405
0	1	0	Vaginal	no	0.631545
0	1	0	Vaginal	no	0.631545
0	0	2	Vaginal	yes	0.62649
1	0	0	medical or surgical indication for C/S	no	0.86619
0	1	2	Vaginal	yes	0.631545
1	1	3	Failed Induction of labor	yes	0.92455
1	0	0	medical or surgical indication for C/S	no	0.86619
0	0	2	Vaginal	yes	0.62649
1	1	0	Repeat	no	0.247996
0	1	2	Vaginal	yes	0.631545
0	1	2	Vaginal	yes	0.631545
0	0	0	Vaginal	no	0.62649
0	1	2	Vaginal	yes	0.631545
1	0	2	medical or surgical indication for C/S	yes	0.86619
1	1	2	medical or surgical indication for C/S	yes	0.958109
1	0	2	Other	yes	0.689652
0	0	3	Vaginal	yes	0.62649
1	1	1	medical or surgical indication for C/S	yes	0.958109
1	0	1	Macrosomia	yes	0.487806
0	0	0	Vaginal	no	0.62649
1	1	0	Repeat	no	0.247996
1	0	1	Other	yes	0.689652
1	0	2	Other	yes	0.689652
1	0	3	Other	yes	0.689652
0	0	1	Vaginal	yes	0.62649
0	1	2	Vaginal	yes	0.631545
0	1	2	Vaginal	yes	0.631545
1	1	2	Other	yes	0.663627
1	1	2	Failed Induction of labor	yes	0.92455
1	0	1	medical or surgical indication for C/S	yes	0.86619
0	0	2	Vaginal	yes	0.62649
1	1	2	medical or surgical indication for C/S	yes	0.958109
1	0	1	Failed Induction of labor	yes	0.434533
1	0	2	medical or surgical indication for C/S	yes	0.86619
1	0	1	Repeat	yes	0.640405
1	0	3	Other	yes	0.689652
0	1	2	Vaginal	yes	0.631545
0	1	1	Vaginal	yes	0.631545
1	0	2	Repeat	yes	0.640405
0	1	2	Vaginal	yes	0.631545
0	1	1	Vaginal	yes	0.631545
1	0	0	Repeat	no	0.640405
1	0	3	medical or surgical indication for C/S	yes	0.86619
1	0	0	Other	no	0.689652
1	0	2	Repeat	yes	0.640405
0	0	2	Vaginal	yes	0.62649
1	0	1	medical or surgical indication for C/S	yes	0.86619
0	1	2	Vaginal	yes	0.631545
0	0	2	Vaginal	yes	0.62649
0	1	0	Vaginal	no	0.631545
1	0	3	medical or surgical indication for C/S	yes	0.86619
0	0	0	medical or surgical indication for C/S	no	0.163285
0	0	1	Vaginal	yes	0.62649
1	0	3	medical or surgical indication for C/S	yes	0.86619
1	0	0	Elective	no	0.637335
1	0	0	Failed Induction of labor	no	0.434533
0	0	2	Vaginal	yes	0.62649
0	0	2	Vaginal	yes	0.62649
1	0	2	medical or surgical indication for C/S	yes	0.86619
0	1	1	Vaginal	yes	0.631545
0	1	1	Vaginal	yes	0.631545
0	1	1	Vaginal	yes	0.631545
1	0	0	Repeat	no	0.640405
1	0	2	Elective	yes	0.637335
0	0	1	Vaginal	yes	0.62649
1	0	0	Repeat	no	0.640405
1	1	2	Failed Induction of labor	yes	0.92455
1	0	1	Repeat	yes	0.640405
1	0	1	Elective	yes	0.637335
0	1	2	Vaginal	yes	0.631545
1	0	3	Other	yes	0.689652
1	1	1	medical or surgical indication for C/S	yes	0.958109
1	0	0	Repeat	no	0.640405
1	0	0	Repeat	no	0.640405
0	0	1	Vaginal	yes	0.62649
0	1	1	Vaginal	yes	0.631545
0	1	2	Vaginal	yes	0.631545
0	0	1	Vaginal	yes	0.62649
1	0	0	Failed Induction of labor	no	0.434533
1	0	2	Repeat	yes	0.640405
0	1	2	Vaginal	yes	0.631545
1	0	2	medical or surgical indication for C/S	yes	0.86619
0	0	2	Vaginal	yes	0.62649
1	1	1	medical or surgical indication for C/S	yes	0.958109
1	0	2	medical or surgical indication for C/S	yes	0.86619
1	1	2	Failed Induction of labor	yes	0.92455
1	0	3	Elective	yes	0.637335
1	0	2	Elective	yes	0.637335
0	1	1	Vaginal	yes	0.631545
1	0	0	Failed Induction of labor	no	0.434533
1	0	2	medical or surgical indication for C/S	yes	0.86619
1	1	0	Repeat	no	0.247996
0	1	1	Vaginal	yes	0.631545
0	1	2	Vaginal	yes	0.631545
1	0	2	Repeat	yes	0.640405
1	1	2	Other	yes	0.663627
1	0	0	Repeat	no	0.640405
0	0	1	Vaginal	yes	0.62649
1	0	2	medical or surgical indication for C/S	yes	0.86619
1	0	2	Repeat	yes	0.640405
1	0	2	Repeat	yes	0.640405
0	0	0	Vaginal	no	0.62649
1	0	0	Repeat	no	0.640405
1	1	2	Failed Induction of labor	yes	0.92455
1	1	0	Repeat	no	0.247996
1	0	3	Failed Induction of labor	yes	0.434533
0	0	0	Vaginal	no	0.62649
0	1	1	Vaginal	yes	0.631545
0	0	1	Vaginal	yes	0.62649
0	1	0	Repeat	no	0.10579
0	0	0	Vaginal	no	0.62649
1	1	1	Failed Induction of labor	yes	0.92455
1	1	2	Failed Induction of labor	yes	0.92455
0	1	2	Vaginal	yes	0.631545
0	1	2	Vaginal	yes	0.631545
1	0	0	Macrosomia	no	0.487806
1	0	2	medical or surgical indication for C/S	yes	0.86619
1	0	2	Repeat	yes	0.640405
0	1	2	Vaginal	yes	0.631545
0	0	0	Vaginal	no	0.62649
1	1	2	medical or surgical indication for C/S	yes	0.958109
1	1	2	Failed Induction of labor	yes	0.92455
0	1	2	Vaginal	yes	0.631545
0	1	3	Vaginal	yes	0.631545
1	0	0	Failed Induction of labor	no	0.434533
0	1	2	Vaginal	yes	0.631545
0	1	0	Vaginal	no	0.631545
1	0	2	medical or surgical indication for C/S	yes	0.86619
1	1	2	medical or surgical indication for C/S	yes	0.958109
0	1	0	Vaginal	no	0.631545
0	1	2	Vaginal	yes	0.631545
0	1	2	Vaginal	yes	0.631545
0	0	2	Vaginal	yes	0.62649
1	1	2	medical or surgical indication for C/S	yes	0.958109
1	0	0	Failed Induction of labor	no	0.434533
0	0	2	Vaginal	yes	0.62649
1	0	2	Repeat	yes	0.640405
1	0	0	Failed Induction of labor	no	0.434533
0	0	1	Vaginal	yes	0.62649
0	0	2	Vaginal	yes	0.62649
1	1	2	Failed Induction of labor	yes	0.92455
1	0	0	Repeat	no	0.640405
0	1	2	Vaginal	yes	0.631545
1	0	0	Repeat	no	0.640405
1	1	1	Failed Induction of labor	yes	0.92455
1	0	2	Repeat	yes	0.640405
1	0	0	Macrosomia	no	0.487806
1	0	3	Repeat	yes	0.640405
1	1	2	Failed Induction of labor	yes	0.92455
0	0	2	Vaginal	yes	0.62649
0	0	2	Vaginal	yes	0.62649
1	0	1	medical or surgical indication for C/S	yes	0.86619
0	1	0	Vaginal	no	0.631545
0	1	0	Vaginal	no	0.631545
1	0	0	Failed Induction of labor	no	0.434533
1	0	2	medical or surgical indication for C/S	yes	0.86619
0	0	2	Vaginal	yes	0.62649
0	0	0	Vaginal	no	0.62649
1	0	0	Repeat	no	0.640405
1	0	2	Repeat	yes	0.640405
1	0	1	Repeat	yes	0.640405
1	0	2	Repeat	yes	0.640405
1	1	0	Repeat	no	0.247996
0	1	1	Vaginal	yes	0.631545
1	0	1	Repeat	yes	0.640405
1	0	0	Macrosomia	no	0.487806
1	0	1	Repeat	yes	0.640405
0	1	2	Vaginal	yes	0.631545
0	0	1	Vaginal	yes	0.62649
1	0	0	Vaginal	no	0.656783
1	0	0	Failed Induction of labor	no	0.434533
1	0	2	Repeat	yes	0.640405
1	0	2	Repeat	yes	0.640405
1	0	0	Repeat	no	0.640405
1	0	3	Repeat	yes	0.640405
1	0	2	medical or surgical indication for C/S	yes	0.86619
1	0	3	medical or surgical indication for C/S	yes	0.86619
0	0	2	Vaginal	yes	0.62649
1	0	2	Repeat	yes	0.640405
0	1	0	Vaginal	no	0.631545
0	0	2	Vaginal	yes	0.62649
1	0	2	Repeat	yes	0.640405
1	0	3	Failed Induction of labor	yes	0.434533
0	0	0	Vaginal	no	0.62649
0	1	2	Vaginal	yes	0.631545
1	1	0	Other	no	0.663627
1	0	0	Repeat	no	0.640405
0	0	2	Vaginal	yes	0.62649
1	0	0	Failed Induction of labor	no	0.434533
0	1	2	Vaginal	yes	0.631545
0	1	0	Vaginal	no	0.631545
0	1	2	Vaginal	yes	0.631545
0	0	2	Vaginal	yes	0.62649
0	1	2	Vaginal	yes	0.631545
1	0	0	Repeat	no	0.640405
0	1	2	Vaginal	yes	0.631545
0	1	0	Vaginal	no	0.631545
1	0	1	Repeat	yes	0.640405
1	0	3	Repeat	yes	0.640405
1	0	2	Repeat	yes	0.640405
1	0	2	Repeat	yes	0.640405
1	0	2	medical or surgical indication for C/S	yes	0.86619
1	0	2	Repeat	yes	0.640405
0	1	2	Vaginal	yes	0.631545
0	1	2	Vaginal	yes	0.631545
1	0	2	medical or surgical indication for C/S	yes	0.86619
0	1	2	Vaginal	yes	0.631545
0	0	1	Vaginal	yes	0.62649
1	0	2	Repeat	yes	0.640405
1	0	0	Repeat	no	0.640405
1	0	2	medical or surgical indication for C/S	yes	0.86619
1	0	0	Repeat	no	0.640405
1	0	0	medical or surgical indication for C/S	no	0.86619
1	0	2	Repeat	yes	0.640405
0	0	3	Vaginal	yes	0.62649
0	1	0	Other	no	0.0827383
1	0	1	medical or surgical indication for C/S	yes	0.86619
0	0	1	Vaginal	yes	0.62649
0	1	0	Vaginal	no	0.631545
1	0	0	Macrosomia	no	0.487806
1	0	2	Repeat	yes	0.640405
0	1	0	Vaginal	no	0.631545
1	0	0	Other	no	0.689652
0	0	2	Vaginal	yes	0.62649
0	1	2	Vaginal	yes	0.631545
1	0	0	Repeat	no	0.640405
0	1	2	Vaginal	yes	0.631545
0	1	2	Vaginal	yes	0.631545
0	1	2	Vaginal	yes	0.631545
1	0	2	Macrosomia	yes	0.487806
0	0	0	Vaginal	no	0.62649
0	1	2	Vaginal	yes	0.631545
1	0	1	Repeat	yes	0.640405
0	0	0	Vaginal	no	0.62649
0	0	0	Vaginal	no	0.62649
0	0	0	Vaginal	no	0.62649
0	1	1	Vaginal	yes	0.631545
0	0	0	Vaginal	no	0.62649
1	1	2	Failed Induction of labor	yes	0.92455
1	0	1	medical or surgical indication for C/S	yes	0.86619
0	1	0	Vaginal	no	0.631545
1	0	2	Repeat	yes	0.640405
0	0	0	Vaginal	no	0.62649
1	0	0	Repeat	no	0.640405
1	0	2	Repeat	yes	0.640405
1	0	2	Repeat	yes	0.640405
1	1	1	Failed Induction of labor	yes	0.92455
1	0	2	Repeat	yes	0.640405
1	0	2	medical or surgical indication for C/S	yes	0.86619
1	1	2	Failed Induction of labor	yes	0.92455
1	1	2	Failed Induction of labor	yes	0.92455
0	1	0	Vaginal	no	0.631545
1	0	3	Other	yes	0.689652
0	1	0	Vaginal	no	0.631545
0	0	0	Vaginal	no	0.62649
1	0	2	Repeat	yes	0.640405
0	1	2	Vaginal	yes	0.631545
0	1	2	Vaginal	yes	0.631545
1	0	1	Elective	yes	0.637335
0	1	0	Vaginal	no	0.631545
0	0	2	Vaginal	yes	0.62649
0	0	2	Vaginal	yes	0.62649
0	0	0	Vaginal	no	0.62649
1	0	2	medical or surgical indication for C/S	yes	0.86619
1	0	0	Repeat	no	0.640405
0	1	1	Vaginal	yes	0.631545
1	0	1	Repeat	yes	0.640405
1	0	2	Failed Induction of labor	yes	0.434533
1	1	2	Elective	yes	0.849672
1	1	2	Failed Induction of labor	yes	0.92455
1	0	2	Repeat	yes	0.640405
0	1	0	Vaginal	no	0.631545
0	1	2	Vaginal	yes	0.631545
0	1	2	Vaginal	yes	0.631545
1	0	2	Elective	yes	0.637335
0	1	2	Vaginal	yes	0.631545
0	1	0	Vaginal	no	0.631545
1	0	0	medical or surgical indication for C/S	no	0.86619
1	0	2	Repeat	yes	0.640405
0	0	2	Vaginal	yes	0.62649
1	0	2	Elective	yes	0.637335
1	0	0	Repeat	no	0.640405
0	1	2	Vaginal	yes	0.631545
1	0	2	medical or surgical indication for C/S	yes	0.86619
0	0	0	medical or surgical indication for C/S	no	0.163285
1	1	3	Failed Induction of labor	yes	0.92455
1	1	2	Elective	yes	0.849672
1	0	2	Other	yes	0.689652
1	1	2	Failed Induction of labor	yes	0.92455
0	1	0	Vaginal	no	0.631545
0	1	0	medical or surgical indication for C/S	no	0.0772395
0	1	0	Vaginal	no	0.631545
1	0	0	Repeat	no	0.640405
0	1	0	medical or surgical indication for C/S	no	0.0772395
0	1	0	Vaginal	no	0.631545
1	0	0	Repeat	no	0.640405
0	1	2	Vaginal	yes	0.631545
1	0	2	Repeat	yes	0.640405
0	1	0	Failed Induction of labor	no	0.186448
1	1	2	medical or surgical indication for C/S	yes	0.958109
0	0	2	Vaginal	yes	0.62649
1	0	2	Elective	yes	0.637335
0	1	2	Vaginal	yes	0.631545
1	0	1	Elective	yes	0.637335
0	1	0	Vaginal	no	0.631545
0	1	2	Vaginal	yes	0.631545
0	0	0	Vaginal	no	0.62649
0	1	0	Vaginal	no	0.631545
1	0	3	Repeat	yes	0.640405
1	1	2	Other	yes	0.663627
1	0	3	Elective	yes	0.637335
0	0	0	Vaginal	no	0.62649
1	0	0	Failed Induction of labor	no	0.434533
0	0	2	Vaginal	yes	0.62649
1	0	2	medical or surgical indication for C/S	yes	0.86619
1	0	2	medical or surgical indication for C/S	yes	0.86619
0	1	0	Vaginal	no	0.631545
0	0	1	Vaginal	yes	0.62649
0	0	1	Vaginal	yes	0.62649
0	0	0	Vaginal	no	0.62649
0	1	0	Vaginal	no	0.631545
0	0	2	Vaginal	yes	0.62649
0	1	2	Vaginal	yes	0.631545
0	0	2	Vaginal	yes	0.62649
0	1	0	Vaginal	no	0.631545
1	1	3	Failed Induction of labor	yes	0.92455
0	1	1	Vaginal	yes	0.631545
1	0	2	medical or surgical indication for C/S	yes	0.86619
1	0	3	Other	yes	0.689652
0	1	0	Elective	no	0.195931
1	0	2	Repeat	yes	0.640405
0	1	0	Vaginal	no	0.631545
1	0	2	Other	yes	0.689652
1	0	0	Repeat	no	0.640405
0	1	2	Vaginal	yes	0.631545
1	0	2	Repeat	yes	0.640405
0	0	0	Other	no	0.140646
1	0	1	medical or surgical indication for C/S	yes	0.86619
1	0	3	medical or surgical indication for C/S	yes	0.86619
0	1	2	Vaginal	yes	0.631545
1	0	1	Repeat	yes	0.640405
0	0	0	Vaginal	no	0.62649
0	0	2	Vaginal	yes	0.62649
1	0	3	Elective	yes	0.637335
0	1	0	Other	no	0.0827383
1	0	0	Repeat	no	0.640405
0	0	2	Vaginal	yes	0.62649
1	0	0	Repeat	no	0.640405
0	1	2	Vaginal	yes	0.631545
1	1	2	Failed Induction of labor	yes	0.92455
1	0	1	Repeat	yes	0.640405
1	0	1	Other	yes	0.689652
0	1	2	Vaginal	yes	0.631545
1	0	0	Other	no	0.689652
1	0	0	Failed Induction of labor	no	0.434533
1	1	3	medical or surgical indication for C/S	yes	0.958109
1	0	1	Repeat	yes	0.640405
1	0	2	medical or surgical indication for C/S	yes	0.86619
0	1	2	Vaginal	yes	0.631545
1	0	2	Repeat	yes	0.640405
1	0	1	Repeat	yes	0.640405
1	1	1	Failed Induction of labor	yes	0.92455
1	0	3	Repeat	yes	0.640405
1	0	0	Repeat	no	0.640405
0	0	2	medical or surgical indication for C/S	yes	0.163285
1	0	2	Repeat	yes	0.640405
0	0	0	Vaginal	no	0.62649
0	1	2	Vaginal	yes	0.631545
0	0	0	medical or surgical indication for C/S	no	0.163285
1	0	3	medical or surgical indication for C/S	yes	0.86619
1	0	2	Repeat	yes	0.640405
0	1	0	Vaginal	no	0.631545
0	1	0	Failed Induction of labor	no	0.186448
1	0	2	Other	yes	0.689652
1	1	2	Failed Induction of labor	yes	0.92455
1	0	1	Other	yes	0.689652
0	1	0	medical or surgical indication for C/S	no	0.0772395
1	0	2	medical or surgical indication for C/S	yes	0.86619
0	0	2	Vaginal	yes	0.62649
1	0	0	Repeat	no	0.640405
1	0	2	Repeat	yes	0.640405
0	0	2	Vaginal	yes	0.62649
1	0	1	Other	yes	0.689652
0	1	0	Vaginal	no	0.631545
1	0	3	medical or surgical indication for C/S	yes	0.86619
0	0	0	Vaginal	no	0.62649
0	1	0	Vaginal	no	0.631545
1	1	1	medical or surgical indication for C/S	yes	0.958109
1	0	3	Repeat	yes	0.640405
0	0	0	Vaginal	no	0.62649
0	1	2	Vaginal	yes	0.631545
1	0	2	Elective	yes	0.637335
0	0	0	Vaginal	no	0.62649
0	0	0	Vaginal	no	0.62649
0	1	2	Vaginal	yes	0.631545
0	0	2	Vaginal	yes	0.62649
1	0	3	Repeat	yes	0.640405
0	1	2	Vaginal	yes	0.631545
0	1	0	Vaginal	no	0.631545
1	1	0	Repeat	no	0.247996
1	1	2	Failed Induction of labor	yes	0.92455
0	1	2	Vaginal	yes	0.631545
1	1	2	Failed Induction of labor	yes	0.92455
1	1	2	Failed Induction of labor	yes	0.92455
0	1	2	Vaginal	yes	0.631545
1	1	1	Other	yes	0.663627
1	0	2	medical or surgical indication for C/S	yes	0.86619
0	0	2	Vaginal	yes	0.62649
1	0	2	Failed Induction of labor	yes	0.434533
0	1	1	Vaginal	yes	0.631545
1	0	2	Repeat	yes	0.640405
1	0	1	Elective	yes	0.637335
0	0	0	Vaginal	no	0.62649
0	0	2	Vaginal	yes	0.62649
1	0	2	Repeat	yes	0.640405
1	0	2	Other	yes	0.689652
1	0	2	Repeat	yes	0.640405
0	0	1	Vaginal	yes	0.62649
1	0	3	Elective	yes	0.637335
1	0	2	medical or surgical indication for C/S	yes	0.86619
0	0	0	Elective	no	0.221663
0	0	0	Vaginal	no	0.62649
1	0	3	Repeat	yes	0.640405
1	1	2	Failed Induction of labor	yes	0.92455
1	1	0	Failed Induction of labor	no	0.92455
1	0	2	medical or surgical indication for C/S	yes	0.86619
1	0	0	Repeat	no	0.640405
0	0	2	Vaginal	yes	0.62649
1	0	2	Repeat	yes	0.640405
0	1	2	Vaginal	yes	0.631545
1	0	1	Elective	yes	0.637335
1	1	2	medical or surgical indication for C/S	yes	0.958109
1	0	2	Macrosomia	yes	0.487806
0	1	0	Vaginal	no	0.631545
1	0	2	Elective	yes	0.637335
0	1	2	Vaginal	yes	0.631545
1	1	2	Failed Induction of labor	yes	0.92455
1	1	2	Failed Induction of labor	yes	0.92455
1	0	2	Repeat	yes	0.640405
0	0	0	Vaginal	no	0.62649
1	0	0	medical or surgical indication for C/S	no	0.86619
1	0	1	Repeat	yes	0.640405
0	1	0	Vaginal	no	0.631545
1	1	2	Failed Induction of labor	yes	0.92455
0	1	0	Vaginal	no	0.631545
1	0	2	Repeat	yes	0.640405
0	0	2	Vaginal	yes	0.62649
0	1	3	Vaginal	yes	0.631545
0	0	2	Vaginal	yes	0.62649
0	0	2	Vaginal	yes	0.62649
0	1	0	Vaginal	no	0.631545
0	1	3	Vaginal	yes	0.631545
0	0	0	medical or surgical indication for C/S	no	0.163285
1	1	2	Elective	yes	0.849672
1	0	0	Other	no	0.689652
0	0	0	Vaginal	no	0.62649
0	0	0	medical or surgical indication for C/S	no	0.163285
1	0	2	medical or surgical indication for C/S	yes	0.86619
1	0	0	Repeat	no	0.640405
0	0	1	Vaginal	yes	0.62649
1	0	0	medical or surgical indication for C/S	no	0.86619
1	0	2	Repeat	yes	0.640405
1	1	2	Failed Induction of labor	yes	0.92455
0	0	2	Vaginal	yes	0.62649
0	1	2	Vaginal	yes	0.631545
1	1	2	medical or surgical indication for C/S	yes	0.958109
0	0	4	Repeat	yes	0.340125
1	0	2	medical or surgical indication for C/S	yes	0.86619
1	0	0	Repeat	no	0.640405
0	0	2	Vaginal	yes	0.62649
1	0	2	Macrosomia	yes	0.487806
0	1	0	Vaginal	no	0.631545
1	0	0	Repeat	no	0.640405
0	1	0	medical or surgical indication for C/S	no	0.0772395
0	1	0	Vaginal	no	0.631545
0	1	2	Vaginal	yes	0.631545
0	1	0	Vaginal	no	0.631545
0	1	0	Vaginal	no	0.631545
1	0	0	Failed Induction of labor	no	0.434533
1	0	0	Repeat	no	0.640405
0	0	0	Vaginal	no	0.62649
0	0	1	Vaginal	yes	0.62649
0	1	2	Vaginal	yes	0.631545
0	0	0	Vaginal	no	0.62649
1	0	0	Failed Induction of labor	no	0.434533
0	1	0	Vaginal	no	0.631545
0	0	0	Vaginal	no	0.62649
1	1	2	Failed Induction of labor	yes	0.92455
1	0	2	medical or surgical indication for C/S	yes	0.86619
1	0	2	Repeat	yes	0.640405
0	0	0	Vaginal	no	0.62649
1	1	2	Failed Induction of labor	yes	0.92455
1	0	2	medical or surgical indication for C/S	yes	0.86619
0	1	0	Vaginal	no	0.631545
0	0	2	Repeat	yes	0.340125
0	1	2	Vaginal	yes	0.631545
1	0	2	Macrosomia	yes	0.487806
1	0	2	medical or surgical indication for C/S	yes	0.86619
1	0	0	Repeat	no	0.640405
1	0	2	Repeat	yes	0.640405
1	1	2	Failed Induction of labor	yes	0.92455
0	0	0	Failed Induction of labor	no	0.0979836
1	0	1	Repeat	yes	0.640405
1	0	1	Repeat	yes	0.640405
0	1	1	Vaginal	yes	0.631545
1	0	2	Failed Induction of labor	yes	0.434533
0	1	2	Vaginal	yes	0.631545
1	0	2	medical or surgical indication for C/S	yes	0.86619
1	0	2	Other	yes	0.689652
0	0	1	Vaginal	yes	0.62649
0	0	0	Vaginal	no	0.62649
1	0	2	Other	yes	0.689652
1	0	2	Elective	yes	0.637335
1	0	1	Repeat	yes	0.640405
0	0	2	Vaginal	yes	0.62649
0	1	2	Vaginal	yes	0.631545
1	0	3	Failed Induction of labor	yes	0.434533
0	0	0	Failed Induction of labor	no	0.0979836
1	0	1	Repeat	yes	0.640405
1	0	0	Repeat	no	0.640405
1	0	2	Repeat	yes	0.640405
1	0	2	Elective	yes	0.637335
0	0	0	Vaginal	no	0.62649
0	1	0	Vaginal	no	0.631545
1	0	0	Repeat	no	0.640405
0	0	2	Vaginal	yes	0.62649
1	0	2	medical or surgical indication for C/S	yes	0.86619
0	1	2	Vaginal	yes	0.631545
0	1	2	Vaginal	yes	0.631545
1	0	0	Repeat	no	0.640405
1	0	5	Elective	yes	0.637335
0	0	2	Vaginal	yes	0.62649
0	1	0	Vaginal	no	0.631545
1	0	0	Repeat	no	0.640405
1	1	2	Repeat	yes	0.247996
0	0	2	Vaginal	yes	0.62649
0	0	2	Vaginal	yes	0.62649
1	1	2	Failed Induction of labor	yes	0.92455
1	0	0	Elective	no	0.637335
1	0	2	Repeat	yes	0.640405
0	1	2	Vaginal	yes	0.631545
1	0	2	Failed Induction of labor	yes	0.434533
1	1	2	medical or surgical indication for C/S	yes	0.958109
1	0	2	Other	yes	0.689652
1	0	2	Repeat	yes	0.640405
1	1	2	Failed Induction of labor	yes	0.92455
1	1	3	medical or surgical indication for C/S	yes	0.958109
1	0	0	Repeat	no	0.640405
0	1	0	Vaginal	no	0.631545
0	1	0	Failed Induction of labor	no	0.186448
0	1	2	Vaginal	yes	0.631545
1	0	2	medical or surgical indication for C/S	yes	0.86619
0	1	2	Vaginal	yes	0.631545
1	0	1	Repeat	yes	0.640405
1	1	2	Failed Induction of labor	yes	0.92455
1	0	2	Repeat	yes	0.640405
1	0	2	Failed Induction of labor	yes	0.434533
1	0	1	Failed Induction of labor	yes	0.434533
1	0	2	Repeat	yes	0.640405
0	1	1	Vaginal	yes	0.631545
1	0	0	medical or surgical indication for C/S	no	0.86619
0	0	0	medical or surgical indication for C/S	no	0.163285
0	1	0	medical or surgical indication for C/S	no	0.0772395
0	1	2	Vaginal	yes	0.631545
0	0	1	Vaginal	yes	0.62649
1	0	2	Macrosomia	yes	0.487806
1	0	2	Other	yes	0.689652
1	0	2	Repeat	yes	0.640405
0	1	0	Vaginal	no	0.631545
1	0	0	Failed Induction of labor	no	0.434533
0	0	1	Vaginal	yes	0.62649
1	1	0	Repeat	no	0.247996
1	1	1	Failed Induction of labor	yes	0.92455
0	1	0	Vaginal	no	0.631545
1	1	1	Failed Induction of labor	yes	0.92455
1	0	0	Macrosomia	no	0.487806
0	0	2	Vaginal	yes	0.62649
1	0	2	medical or surgical indication for C/S	yes	0.86619
1	0	2	medical or surgical indication for C/S	yes	0.86619
1	0	2	medical or surgical indication for C/S	yes	0.86619
1	0	3	Other	yes	0.689652
1	0	2	Repeat	yes	0.640405
1	0	2	medical or surgical indication for C/S	yes	0.86619
1	0	0	medical or surgical indication for C/S	no	0.86619
1	0	2	Repeat	yes	0.640405
0	1	2	Vaginal	yes	0.631545
0	1	2	Vaginal	yes	0.631545
0	1	3	Vaginal	yes	0.631545
1	0	1	Other	yes	0.689652
1	0	1	Repeat	yes	0.640405
0	0	2	Vaginal	yes	0.62649
1	0	2	medical or surgical indication for C/S	yes	0.86619
0	0	2	Vaginal	yes	0.62649
1	0	2	Repeat	yes	0.640405
0	0	0	Vaginal	no	0.62649
1	0	0	Other	no	0.689652
0	0	0	Vaginal	no	0.62649
1	0	1	Repeat	yes	0.640405
1	0	2	Repeat	yes	0.640405
0	0	2	Vaginal	yes	0.62649
0	0	1	Vaginal	yes	0.62649
1	0	0	medical or surgical indication for C/S	no	0.86619
1	0	1	Repeat	yes	0.640405
1	0	2	Repeat	yes	0.640405
0	1	2	Vaginal	yes	0.631545
0	1	0	Vaginal	no	0.631545
1	0	3	Repeat	yes	0.640405
0	0	0	Vaginal	no	0.62649
0	0	0	Other	no	0.140646
0	0	0	Vaginal	no	0.62649
0	0	2	Vaginal	yes	0.62649
0	1	0	Vaginal	no	0.631545
1	0	0	Repeat	no	0.640405
1	0	0	Repeat	no	0.640405
0	1	0	Failed Induction of labor	no	0.186448
1	0	0	Repeat	no	0.640405
0	0	2	Vaginal	yes	0.62649
1	1	2	Failed Induction of labor	yes	0.92455
0	0	0	medical or surgical indication for C/S	no	0.163285
1	0	1	Repeat	yes	0.640405
1	0	0	medical or surgical indication for C/S	no	0.86619
1	0	2	medical or surgical indication for C/S	yes	0.86619
1	0	2	Elective	yes	0.637335
1	0	0	Other	no	0.689652
1	0	0	Repeat	no	0.640405
1	0	0	medical or surgical indication for C/S	no	0.86619
0	0	0	Failed Induction of labor	no	0.0979836
1	1	1	Failed Induction of labor	yes	0.92455
1	0	3	Other	yes	0.689652
0	1	0	Vaginal	no	0.631545
0	0	2	Vaginal	yes	0.62649
0	1	0	Vaginal	no	0.631545
0	1	0	Vaginal	no	0.631545
1	0	0	Other	no	0.689652
1	1	2	Failed Induction of labor	yes	0.92455
1	1	2	medical or surgical indication for C/S	yes	0.958109
0	1	1	Vaginal	yes	0.631545
0	1	0	Repeat	no	0.10579
1	1	0	Repeat	no	0.247996
0	1	0	Vaginal	no	0.631545
1	0	0	Other	no	0.689652
1	0	2	Repeat	yes	0.640405
1	0	1	Macrosomia	yes	0.487806
1	0	0	Other	no	0.689652
1	0	0	Repeat	no	0.640405
1	0	1	medical or surgical indication for C/S	yes	0.86619
1	1	0	Elective	no	0.849672
1	0	2	medical or surgical indication for C/S	yes	0.86619
0	1	0	Vaginal	no	0.631545
1	1	2	Elective	yes	0.849672
1	0	0	Failed Induction of labor	no	0.434533
1	0	2	Repeat	yes	0.640405
0	1	0	Vaginal	no	0.631545
0	0	0	Vaginal	no	0.62649
1	0	2	Repeat	yes	0.640405
0	0	2	Vaginal	yes	0.62649
1	0	2	medical or surgical indication for C/S	yes	0.86619
0	0	0	Vaginal	no	0.62649
0	0	0	Vaginal	no	0.62649
1	0	2	Other	yes	0.689652
0	1	2	Vaginal	yes	0.631545
0	1	2	Vaginal	yes	0.631545
1	0	2	Other	yes	0.689652
1	1	2	Other	yes	0.663627
1	0	2	Repeat	yes	0.640405
1	1	0	Other	no	0.663627
1	0	2	Other	yes	0.689652
0	0	1	Repeat	yes	0.340125
1	1	2	Other	yes	0.663627
1	0	2	medical or surgical indication for C/S	yes	0.86619
0	1	0	Vaginal	no	0.631545
1	0	2	Other	yes	0.689652
1	0	2	medical or surgical indication for C/S	yes	0.86619
1	0	2	medical or surgical indication for C/S	yes	0.86619
1	1	2	medical or surgical indication for C/S	yes	0.958109
1	0	2	Failed Induction of labor	yes	0.434533
1	0	2	medical or surgical indication for C/S	yes	0.86619
1	0	1	Repeat	yes	0.640405
0	0	0	medical or surgical indication for C/S	no	0.163285
1	0	0	Other	no	0.689652
1	0	0	Elective	no	0.637335
0	0	2	Vaginal	yes	0.62649
1	1	0	Repeat	no	0.247996
1	0	2	medical or surgical indication for C/S	yes	0.86619
1	0	0	Other	no	0.689652
1	0	1	Other	yes	0.689652
0	0	0	Vaginal	no	0.62649
0	1	2	Vaginal	yes	0.631545
1	0	0	Repeat	no	0.640405
1	0	0	Repeat	no	0.640405
1	1	2	Failed Induction of labor	yes	0.92455
0	0	0	Vaginal	no	0.62649
1	0	0	Repeat	no	0.640405
0	0	2	Vaginal	yes	0.62649
1	0	2	Elective	yes	0.637335
1	0	2	medical or surgical indication for C/S	yes	0.86619
0	1	0	Vaginal	no	0.631545
1	0	1	Failed Induction of labor	yes	0.434533
0	1	2	Vaginal	yes	0.631545
1	0	0	Macrosomia	no	0.487806
1	0	3	medical or surgical indication for C/S	yes	0.86619
0	0	2	Vaginal	yes	0.62649
1	0	3	medical or surgical indication for C/S	yes	0.86619
0	0	0	Vaginal	no	0.62649
0	0	3	medical or surgical indication for C/S	yes	0.163285
1	0	0	Elective	no	0.637335
1	0	2	medical or surgical indication for C/S	yes	0.86619
0	0	2	Vaginal	yes	0.62649
1	0	2	Other	yes	0.689652
1	0	0	Repeat	no	0.640405
0	1	3	Vaginal	yes	0.631545
0	0	2	Vaginal	yes	0.62649
1	0	2	Repeat	yes	0.640405
0	1	0	Vaginal	no	0.631545
1	0	0	Repeat	no	0.640405
1	0	0	Repeat	no	0.640405
0	0	1	Vaginal	yes	0.62649
0	1	0	Vaginal	no	0.631545
0	0	1	Vaginal	yes	0.62649
1	0	2	Failed Induction of labor	yes	0.434533
1	0	1	medical or surgical indication for C/S	yes	0.86619
0	0	2	Vaginal	yes	0.62649
0	0	1	Vaginal	yes	0.62649
0	1	2	Vaginal	yes	0.631545
1	0	1	Repeat	yes	0.640405
0	0	0	Vaginal	no	0.62649
1	0	2	Repeat	yes	0.640405
1	0	3	Other	yes	0.689652
1	0	0	Failed Induction of labor	no	0.434533
1	0	2	Repeat	yes	0.640405
1	0	2	Repeat	yes	0.640405
0	0	2	Vaginal	yes	0.62649
1	0	2	Repeat	yes	0.640405
1	0	3	medical or surgical indication for C/S	yes	0.86619
0	0	0	Vaginal	no	0.62649
0	1	0	Vaginal	no	0.631545
1	0	2	Repeat	yes	0.640405
0	1	0	Elective	no	0.195931
0	1	0	Vaginal	no	0.631545
1	0	1	medical or surgical indication for C/S	yes	0.86619
0	0	0	Vaginal	no	0.62649
1	0	2	medical or surgical indication for C/S	yes	0.86619
1	0	1	Failed Induction of labor	yes	0.434533
0	1	0	Vaginal	no	0.631545
1	0	0	Repeat	no	0.640405
0	0	0	Vaginal	no	0.62649
1	0	0	medical or surgical indication for C/S	no	0.86619
1	0	2	Repeat	yes	0.640405
0	0	0	Other	no	0.140646
1	0	2	Repeat	yes	0.640405
1	0	0	Repeat	no	0.640405
0	0	0	Vaginal	no	0.62649
1	0	0	Repeat	no	0.640405
0	0	2	Vaginal	yes	0.62649
0	0	0	Other	no	0.140646
1	0	2	Repeat	yes	0.640405
1	0	3	Repeat	yes	0.640405
0	0	2	Vaginal	yes	0.62649
0	1	0	Elective	no	0.195931
0	0	2	Vaginal	yes	0.62649
0	1	0	Vaginal	no	0.631545
0	1	0	Vaginal	no	0.631545
0	0	1	Vaginal	yes	0.62649
1	0	2	Elective	yes	0.637335
0	0	0	medical or surgical indication for C/S	no	0.163285
0	1	0	Vaginal	no	0.631545
1	0	0	Elective	no	0.637335
0	1	0	Vaginal	no	0.631545
1	0	2	Repeat	yes	0.640405
0	0	1	Vaginal	yes	0.62649
0	0	0	Vaginal	no	0.62649
1	1	2	Failed Induction of labor	yes	0.92455
0	1	2	Vaginal	yes	0.631545
1	0	2	Repeat	yes	0.640405
1	1	0	Other	no	0.663627
0	1	0	Vaginal	no	0.631545
1	0	2	medical or surgical indication for C/S	yes	0.86619
1	0	1	Other	yes	0.689652
1	0	0	Elective	no	0.637335
1	0	1	Failed Induction of labor	yes	0.434533
0	0	0	Elective	no	0.221663
1	0	0	Repeat	no	0.640405
1	0	1	Other	yes	0.689652
0	0	0	Repeat	no	0.340125
1	0	3	Elective	yes	0.637335
1	1	0	Repeat	no	0.247996
0	0	2	Vaginal	yes	0.62649
1	0	0	Repeat	no	0.640405
1	1	0	Repeat	no	0.247996
1	0	1	Repeat	yes	0.640405
1	0	0	Repeat	no	0.640405
1	0	2	medical or surgical indication for C/S	yes	0.86619
1	0	0	Repeat	no	0.640405
0	1	0	Vaginal	no	0.631545
1	1	3	Failed Induction of labor	yes	0.92455
1	1	2	medical or surgical indication for C/S	yes	0.958109
0	0	2	Vaginal	yes	0.62649
0	1	0	Vaginal	no	0.631545
1	0	2	Vaginal	yes	0.656783
0	1	1	Other	yes	0.0827383
0	0	0	medical or surgical indication for C/S	no	0.163285
0	0	0	Vaginal	no	0.62649
0	1	2	Vaginal	yes	0.631545
0	0	1	Vaginal	yes	0.62649
0	1	0	medical or surgical indication for C/S	no	0.0772395
1	0	0	Failed Induction of labor	no	0.434533
0	1	2	Vaginal	yes	0.631545
1	0	1	medical or surgical indication for C/S	yes	0.86619
1	0	0	Repeat	no	0.640405
1	0	2	Repeat	yes	0.640405
1	0	0	Repeat	no	0.640405
1	0	3	medical or surgical indication for C/S	yes	0.86619
0	1	0	Vaginal	no	0.631545
0	0	2	Vaginal	yes	0.62649
0	1	2	Vaginal	yes	0.631545
1	0	2	Repeat	yes	0.640405
1	0	0	Other	no	0.689652
1	0	2	Other	yes	0.689652
1	1	2	Failed Induction of labor	yes	0.92455
1	0	2	Elective	yes	0.637335
0	1	2	Failed Induction of labor	yes	0.186448
0	0	2	Vaginal	yes	0.62649
0	1	1	Vaginal	yes	0.631545
0	1	2	Vaginal	yes	0.631545
1	1	0	Repeat	no	0.247996
0	1	0	medical or surgical indication for C/S	no	0.0772395
1	0	2	medical or surgical indication for C/S	yes	0.86619
0	0	2	Vaginal	yes	0.62649
0	1	0	Other	no	0.0827383
0	0	0	Vaginal	no	0.62649
0	0	2	Vaginal	yes	0.62649
0	1	0	Macrosomia	no	0.150901
1	0	0	Failed Induction of labor	no	0.434533
0	0	0	Repeat	no	0.340125
0	1	2	Vaginal	yes	0.631545
0	0	2	Vaginal	yes	0.62649
1	0	2	Other	yes	0.689652
0	1	2	Vaginal	yes	0.631545
1	0	2	Repeat	yes	0.640405
1	0	0	Repeat	no	0.640405
0	0	0	Vaginal	no	0.62649
0	0	0	Vaginal	no	0.62649
1	0	0	Repeat	no	0.640405
1	0	2	Repeat	yes	0.640405
1	0	0	medical or surgical indication for C/S	no	0.86619
1	0	2	medical or surgical indication for C/S	yes	0.86619
0	1	2	Vaginal	yes	0.631545
0	1	2	Vaginal	yes	0.631545
0	0	2	Vaginal	yes	0.62649
1	0	2	medical or surgical indication for C/S	yes	0.86619
0	0	0	Vaginal	no	0.62649
1	0	2	Repeat	yes	0.640405
0	0	0	medical or surgical indication for C/S	no	0.163285
0	0	0	Vaginal	no	0.62649
0	1	1	Vaginal	yes	0.631545
1	0	2	Failed Induction of labor	yes	0.434533
1	0	0	medical or surgical indication for C/S	no	0.86619
1	1	2	Elective	yes	0.849672
1	0	0	Repeat	no	0.640405
0	1	2	Vaginal	yes	0.631545
0	1	0	Vaginal	no	0.631545
0	1	0	Vaginal	no	0.631545
0	1	2	Vaginal	yes	0.631545
1	1	0	Repeat	no	0.247996
0	1	1	Vaginal	yes	0.631545
0	0	2	Vaginal	yes	0.62649
0	1	2	Vaginal	yes	0.631545
0	0	0	Vaginal	no	0.62649
0	1	2	Vaginal	yes	0.631545
1	0	0	Repeat	no	0.640405
1	0	0	medical or surgical indication for C/S	no	0.86619
1	0	2	Repeat	yes	0.640405
0	1	2	Vaginal	yes	0.631545
1	0	2	medical or surgical indication for C/S	yes	0.86619
0	0	0	Failed Induction of labor	no	0.0979836
1	0	0	Repeat	no	0.640405
0	0	0	medical or surgical indication for C/S	no	0.163285
1	1	1	Failed Induction of labor	yes	0.92455
0	1	0	Repeat	no	0.10579
1	1	2	Failed Induction of labor	yes	0.92455
0	0	0	Vaginal	no	0.62649
1	0	2	medical or surgical indication for C/S	yes	0.86619
1	0	0	Elective	no	0.637335
1	0	2	Repeat	yes	0.640405
0	1	2	Vaginal	yes	0.631545
1	0	2	Repeat	yes	0.640405
0	0	2	medical or surgical indication for C/S	yes	0.163285
0	0	0	Vaginal	no	0.62649
1	0	2	Other	yes	0.689652
1	0	0	Failed Induction of labor	no	0.434533
0	0	0	Vaginal	no	0.62649
0	0	0	Vaginal	no	0.62649
0	0	0	Vaginal	no	0.62649
0	1	2	Vaginal	yes	0.631545
0	0	2	Vaginal	yes	0.62649
0	0	0	Vaginal	no	0.62649
1	0	0	Other	no	0.689652
1	0	2	Repeat	yes	0.640405
0	1	0	Vaginal	no	0.631545
1	0	2	medical or surgical indication for C/S	yes	0.86619
1	0	1	Repeat	yes	0.640405
1	1	2	medical or surgical indication for C/S	yes	0.958109
0	1	0	Vaginal	no	0.631545
0	1	2	Vaginal	yes	0.631545
0	1	2	Vaginal	yes	0.631545
1	0	2	Repeat	yes	0.640405
1	0	2	Repeat	yes	0.640405
0	1	2	Vaginal	yes	0.631545
1	0	2	medical or surgical indication for C/S	yes	0.86619
0	1	2	Vaginal	yes	0.631545
1	0	0	Repeat	no	0.640405
0	1	0	Failed Induction of labor	no	0.186448
1	0	2	Failed Induction of labor	yes	0.434533
0	1	0	Vaginal	no	0.631545
0	0	0	medical or surgical indication for C/S	no	0.163285
1	0	2	Repeat	yes	0.640405
1	0	2	Repeat	yes	0.640405
1	1	2	medical or surgical indication for C/S	yes	0.958109
1	0	2	medical or surgical indication for C/S	yes	0.86619
1	0	0	Repeat	no	0.640405
1	0	0	Repeat	no	0.640405
1	1	0	Repeat	no	0.247996
0	1	0	Vaginal	no	0.631545
1	1	2	medical or surgical indication for C/S	yes	0.958109
1	0	0	Repeat	no	0.640405
0	0	2	Repeat	yes	0.340125
1	1	2	medical or surgical indication for C/S	yes	0.958109
1	0	2	Repeat	yes	0.640405
1	0	2	medical or surgical indication for C/S	yes	0.86619
1	0	2	Repeat	yes	0.640405
0	1	2	Vaginal	yes	0.631545
0	0	0	Vaginal	no	0.62649
0	1	2	Vaginal	yes	0.631545
1	0	0	Repeat	no	0.640405
1	0	3	Repeat	yes	0.640405
0	1	1	Vaginal	yes	0.631545
1	0	0	medical or surgical indication for C/S	no	0.86619
1	0	3	Repeat	yes	0.640405
0	1	0	Vaginal	no	0.631545
1	0	0	Failed Induction of labor	no	0.434533
1	0	1	Repeat	yes	0.640405
1	0	2	medical or surgical indication for C/S	yes	0.86619
0	1	1	Vaginal	yes	0.631545
0	1	0	medical or surgical indication for C/S	no	0.0772395
0	0	2	Vaginal	yes	0.62649
0	1	0	Vaginal	no	0.631545
1	0	0	Failed Induction of labor	no	0.434533
0	0	2	Vaginal	yes	0.62649
1	0	2	Repeat	yes	0.640405
1	0	2	Other	yes	0.689652
1	0	2	medical or surgical indication for C/S	yes	0.86619
0	0	1	medical or surgical indication for C/S	yes	0.163285
0	1	2	Vaginal	yes	0.631545
0	1	0	Vaginal	no	0.631545
0	1	0	Vaginal	no	0.631545
0	1	0	Vaginal	no	0.631545
1	1	2	Other	yes	0.663627
0	1	0	Vaginal	no	0.631545
0	1	0	medical or surgical indication for C/S	no	0.0772395
0	1	1	Vaginal	yes	0.631545
1	0	0	Repeat	no	0.640405
0	0	0	Macrosomia	no	0.17365
0	0	0	Vaginal	no	0.62649
0	0	0	medical or surgical indication for C/S	no	0.163285
1	0	0	Repeat	no	0.640405
0	1	0	Failed Induction of labor	no	0.186448
0	1	3	Vaginal	yes	0.631545
0	0	1	Vaginal	yes	0.62649
1	0	0	Elective	no	0.637335
0	1	0	Vaginal	no	0.631545
1	0	3	medical or surgical indication for C/S	yes	0.86619
1	0	2	Elective	yes	0.637335
0	0	0	medical or surgical indication for C/S	no	0.163285
1	0	1	Repeat	yes	0.640405
0	1	2	Vaginal	yes	0.631545
0	1	0	Vaginal	no	0.631545
1	0	2	Vaginal	yes	0.656783
1	0	0	Repeat	no	0.640405
0	1	0	Other	no	0.0827383
0	1	2	Vaginal	yes	0.631545
1	1	2	Failed Induction of labor	yes	0.92455
0	1	3	Vaginal	yes	0.631545
1	0	2	Repeat	yes	0.640405
1	1	3	Failed Induction of labor	yes	0.92455
0	0	0	Other	no	0.140646
0	1	0	Vaginal	no	0.631545
0	1	1	Vaginal	yes	0.631545
0	1	1	Vaginal	yes	0.631545
0	1	2	Vaginal	yes	0.631545
0	0	0	Vaginal	no	0.62649
1	1	2	Failed Induction of labor	yes	0.92455
0	1	0	Vaginal	no	0.631545
1	0	1	Repeat	yes	0.640405
0	0	0	Vaginal	no	0.62649
0	1	2	medical or surgical indication for C/S	yes	0.0772395
1	0	1	Repeat	yes	0.640405
1	0	1	Repeat	yes	0.640405
1	0	2	Repeat	yes	0.640405
0	1	0	Repeat	no	0.10579
0	1	0	Vaginal	no	0.631545
1	0	2	Elective	yes	0.637335
0	1	0	Vaginal	no	0.631545
0	1	2	Vaginal	yes	0.631545
1	0	2	Elective	yes	0.637335
1	0	0	Repeat	no	0.640405
0	1	0	Vaginal	no	0.631545
1	0	2	Repeat	yes	0.640405
1	0	0	Repeat	no	0.640405
0	0	2	Vaginal	yes	0.62649
1	0	2	Repeat	yes	0.640405
0	0	0	medical or surgical indication for C/S	no	0.163285
0	1	2	Vaginal	yes	0.631545
0	0	2	Vaginal	yes	0.62649
0	1	1	Vaginal	yes	0.631545
0	0	0	Vaginal	no	0.62649
0	0	1	Vaginal	yes	0.62649
0	0	1	Vaginal	yes	0.62649
1	0	2	Vaginal	yes	0.656783
0	1	0	medical or surgical indication for C/S	no	0.0772395
1	0	2	medical or surgical indication for C/S	yes	0.86619
1	0	2	Repeat	yes	0.640405
1	0	0	Elective	no	0.637335
1	0	0	Elective	no	0.637335
1	0	0	Repeat	no	0.640405
1	1	2	medical or surgical indication for C/S	yes	0.958109
1	0	0	Repeat	no	0.640405
1	0	2	Repeat	yes	0.640405
1	0	3	Repeat	yes	0.640405
1	0	0	Macrosomia	no	0.487806
1	0	1	Other	yes	0.689652
1	0	0	Elective	no	0.637335
0	0	0	Vaginal	no	0.62649
0	1	0	medical or surgical indication for C/S	no	0.0772395
0	1	1	Vaginal	yes	0.631545
1	0	2	Elective	yes	0.637335
1	0	2	medical or surgical indication for C/S	yes	0.86619
1	0	1	Elective	yes	0.637335
0	0	0	medical or surgical indication for C/S	no	0.163285
0	0	2	Vaginal	yes	0.62649
1	0	2	medical or surgical indication for C/S	yes	0.86619
0	1	2	Vaginal	yes	0.631545
0	1	0	Vaginal	no	0.631545
0	0	0	Vaginal	no	0.62649
0	0	2	Vaginal	yes	0.62649
1	0	0	Other	no	0.689652
1	0	0	Repeat	no	0.640405
0	1	2	Vaginal	yes	0.631545
0	0	2	Vaginal	yes	0.62649
1	0	2	Repeat	yes	0.640405
0	1	0	Vaginal	no	0.631545
1	0	1	Repeat	yes	0.640405
0	0	0	Vaginal	no	0.62649
0	1	0	Vaginal	no	0.631545
1	1	1	Failed Induction of labor	yes	0.92455
1	0	3	medical or surgical indication for C/S	yes	0.86619
0	0	0	medical or surgical indication for C/S	no	0.163285
1	0	2	Repeat	yes	0.640405
1	0	0	Repeat	no	0.640405
0	1	0	Repeat	no	0.10579
0	0	0	medical or surgical indication for C/S	no	0.163285
1	1	0	Repeat	no	0.247996
1	1	2	Failed Induction of labor	yes	0.92455
1	1	3	Failed Induction of labor	yes	0.92455
1	1	0	Other	no	0.663627
1	0	2	medical or surgical indication for C/S	yes	0.86619
0	0	1	Vaginal	yes	0.62649
1	0	2	Elective	yes	0.637335
1	0	2	Repeat	yes	0.640405
1	0	2	Repeat	yes	0.640405
0	1	1	Vaginal	yes	0.631545
0	1	0	medical or surgical indication for C/S	no	0.0772395
0	0	2	Vaginal	yes	0.62649
0	1	2	Vaginal	yes	0.631545
0	1	2	Vaginal	yes	0.631545
1	0	2	medical or surgical indication for C/S	yes	0.86619
1	1	3	medical or surgical indication for C/S	yes	0.958109
1	0	2	medical or surgical indication for C/S	yes	0.86619
1	0	2	Repeat	yes	0.640405
1	0	3	Repeat	yes	0.640405
0	0	0	Vaginal	no	0.62649
1	0	2	Repeat	yes	0.640405
1	0	0	Repeat	no	0.640405
1	0	0	Other	no	0.689652
0	0	0	Vaginal	no	0.62649
1	0	0	Repeat	no	0.640405
1	0	0	Repeat	no	0.640405
1	0	2	medical or surgical indication for C/S	yes	0.86619
1	0	0	medical or surgical indication for C/S	no	0.86619
0	1	2	Vaginal	yes	0.631545
0	1	2	Elective	yes	0.195931
1	0	2	Repeat	yes	0.640405
1	0	0	Repeat	no	0.640405
0	0	0	Vaginal	no	0.62649
0	1	0	Vaginal	no	0.631545
1	1	3	Failed Induction of labor	yes	0.92455
1	0	2	Repeat	yes	0.640405
0	1	1	Vaginal	yes	0.631545
0	0	0	Vaginal	no	0.62649
1	0	0	Repeat	no	0.640405
0	1	2	Vaginal	yes	0.631545
1	1	1	medical or surgical indication for C/S	yes	0.958109
0	0	0	Vaginal	no	0.62649
1	0	0	medical or surgical indication for C/S	no	0.86619
0	0	0	Vaginal	no	0.62649
1	1	2	Repeat	yes	0.247996
0	1	0	medical or surgical indication for C/S	no	0.0772395
1	0	3	Elective	yes	0.637335
1	0	3	Other	yes	0.689652
0	1	2	Vaginal	yes	0.631545
1	0	2	Repeat	yes	0.640405
0	0	1	Vaginal	yes	0.62649
1	0	2	Elective	yes	0.637335
0	0	0	Vaginal	no	0.62649
0	0	0	Vaginal	no	0.62649
0	1	0	Vaginal	no	0.631545
0	0	2	Vaginal	yes	0.62649
1	1	1	medical or surgical indication for C/S	yes	0.958109
0	0	2	Vaginal	yes	0.62649
0	1	0	Failed Induction of labor	no	0.186448
0	1	2	Vaginal	yes	0.631545
1	0	3	medical or surgical indication for C/S	yes	0.86619
1	1	2	Elective	yes	0.849672
1	1	2	Failed Induction of labor	yes	0.92455
1	0	2	Repeat	yes	0.640405
0	0	3	Vaginal	yes	0.62649
0	1	0	Vaginal	no	0.631545
0	1	0	Vaginal	no	0.631545
0	0	0	Vaginal	no	0.62649
0	0	2	Vaginal	yes	0.62649
1	0	0	Repeat	no	0.640405
1	1	2	Failed Induction of labor	yes	0.92455
0	0	2	Vaginal	yes	0.62649
0	1	2	Vaginal	yes	0.631545
1	0	2	medical or surgical indication for C/S	yes	0.86619
0	0	0	Vaginal	no	0.62649
0	0	2	Vaginal	yes	0.62649
1	1	0	Repeat	no	0.247996
0	1	2	Vaginal	yes	0.631545
0	0	0	Repeat	no	0.340125
1	1	1	medical or surgical indication for C/S	yes	0.958109
1	0	0	Repeat	no	0.640405
0	0	3	Vaginal	yes	0.62649
0	0	2	Vaginal	yes	0.62649
1	0	2	Repeat	yes	0.640405
1	0	2	medical or surgical indication for C/S	yes	0.86619
1	1	0	Repeat	no	0.247996
0	1	0	Vaginal	no	0.631545
1	0	2	Repeat	yes	0.640405
1	0	1	Repeat	yes	0.640405
1	0	2	Repeat	yes	0.640405
1	0	3	medical or surgical indication for C/S	yes	0.86619
1	1	2	Failed Induction of labor	yes	0.92455
0	0	1	Vaginal	yes	0.62649
1	0	2	Repeat	yes	0.640405
1	0	2	Repeat	yes	0.640405
0	1	2	Vaginal	yes	0.631545
0	0	2	Vaginal	yes	0.62649
1	0	2	medical or surgical indication for C/S	yes	0.86619
0	1	0	Vaginal	no	0.631545
0	1	0	Vaginal	no	0.631545
1	0	1	medical or surgical indication for C/S	yes	0.86619
0	1	0	medical or surgical indication for C/S	no	0.0772395
0	1	0	Vaginal	no	0.631545
1	0	3	Repeat	yes	0.640405
1	1	0	Repeat	no	0.247996
1	0	3	Repeat	yes	0.640405
0	0	6	Vaginal	yes	0.62649
1	0	2	medical or surgical indication for C/S	yes	0.86619
0	1	0	Vaginal	no	0.631545
1	0	0	Repeat	no	0.640405
1	0	0	Repeat	no	0.640405
1	0	0	Repeat	no	0.640405
1	0	2	Repeat	yes	0.640405
1	0	2	Repeat	yes	0.640405
0	1	0	Vaginal	no	0.631545
1	0	3	Other	yes	0.689652
0	1	0	Vaginal	no	0.631545
1	0	0	Repeat	no	0.640405
1	0	2	Repeat	yes	0.640405
1	0	0	Elective	no	0.637335
1	1	0	Failed Induction of labor	no	0.92455
0	0	0	Vaginal	no	0.62649
0	0	0	Vaginal	no	0.62649
1	0	2	medical or surgical indication for C/S	yes	0.86619
0	1	3	Vaginal	yes	0.631545
1	0	2	Repeat	yes	0.640405
0	1	3	Vaginal	yes	0.631545
1	0	2	Other	yes	0.689652
0	0	0	Repeat	no	0.340125
0	0	3	Vaginal	yes	0.62649
0	1	0	Elective	no	0.195931
0	1	0	Vaginal	no	0.631545
0	0	2	Vaginal	yes	0.62649
1	0	2	medical or surgical indication for C/S	yes	0.86619
0	0	2	Vaginal	yes	0.62649
1	0	2	Repeat	yes	0.640405
0	1	2	Vaginal	yes	0.631545
1	0	2	Repeat	yes	0.640405
1	0	0	Repeat	no	0.640405
1	0	0	Repeat	no	0.640405
0	1	2	Vaginal	yes	0.631545
0	0	3	Vaginal	yes	0.62649
1	0	0	Failed Induction of labor	no	0.434533
0	0	2	Vaginal	yes	0.62649
0	0	0	Vaginal	no	0.62649
1	0	0	Repeat	no	0.640405
1	0	0	Failed Induction of labor	no	0.434533
1	0	2	Repeat	yes	0.640405
1	1	2	medical or surgical indication for C/S	yes	0.958109
0	0	0	medical or surgical indication for C/S	no	0.163285
0	1	0	Vaginal	no	0.631545
1	0	0	Repeat	no	0.640405
0	1	2	Vaginal	yes	0.631545
1	0	0	Repeat	no	0.640405
1	0	2	medical or surgical indication for C/S	yes	0.86619
0	1	0	Vaginal	no	0.631545
1	0	2	Repeat	yes	0.640405
1	0	0	Repeat	no	0.640405
1	1	0	Elective	no	0.849672
0	0	0	Other	no	0.140646
0	0	0	Vaginal	no	0.62649
0	1	0	medical or surgical indication for C/S	no	0.0772395
1	0	2	Repeat	yes	0.640405
0	0	1	Vaginal	yes	0.62649
0	0	2	Vaginal	yes	0.62649
1	0	0	Elective	no	0.637335
1	0	2	Repeat	yes	0.640405
1	0	2	Elective	yes	0.637335
1	1	1	Failed Induction of labor	yes	0.92455
0	1	0	medical or surgical indication for C/S	no	0.0772395
1	0	2	Macrosomia	yes	0.487806
1	0	2	medical or surgical indication for C/S	yes	0.86619
1	1	2	medical or surgical indication for C/S	yes	0.958109
1	0	2	Repeat	yes	0.640405
0	0	0	Vaginal	no	0.62649
0	0	0	medical or surgical indication for C/S	no	0.163285
1	1	0	Repeat	no	0.247996
1	0	2	medical or surgical indication for C/S	yes	0.86619
1	0	2	medical or surgical indication for C/S	yes	0.86619
0	1	0	Macrosomia	no	0.150901
1	0	0	Repeat	no	0.640405
1	0	2	Repeat	yes	0.640405
0	0	4	Vaginal	yes	0.62649
1	1	1	Failed Induction of labor	yes	0.92455
1	0	1	medical or surgical indication for C/S	yes	0.86619
1	0	0	Other	no	0.689652
0	1	0	Vaginal	no	0.631545
1	0	0	Repeat	no	0.640405
0	1	2	Vaginal	yes	0.631545
1	0	0	Repeat	no	0.640405
1	0	3	Repeat	yes	0.640405
1	0	0	Other	no	0.689652
1	0	0	Repeat	no	0.640405
1	0	2	Other	yes	0.689652
1	0	2	Other	yes	0.689652
0	0	0	Repeat	no	0.340125
0	0	0	Failed Induction of labor	no	0.0979836
0	0	2	Vaginal	yes	0.62649
0	1	0	Other	no	0.0827383
0	1	0	Repeat	no	0.10579
1	1	0	Other	no	0.663627
0	0	1	Vaginal	yes	0.62649
1	1	3	medical or surgical indication for C/S	yes	0.958109
1	1	2	Elective	yes	0.849672
1	1	0	Repeat	no	0.247996
1	1	2	Failed Induction of labor	yes	0.92455
0	1	0	medical or surgical indication for C/S	no	0.0772395
1	0	0	Failed Induction of labor	no	0.434533
1	0	0	Repeat	no	0.640405
0	0	0	Vaginal	no	0.62649
1	0	0	Repeat	no	0.640405
0	0	2	Vaginal	yes	0.62649
1	1	1	Repeat	yes	0.247996
0	1	3	Vaginal	yes	0.631545
1	0	2	Other	yes	0.689652
0	0	2	Vaginal	yes	0.62649
1	0	2	Elective	yes	0.637335
0	1	0	Vaginal	no	0.631545
1	0	0	Repeat	no	0.640405
1	0	1	Repeat	yes	0.640405
1	0	0	Repeat	no	0.640405
0	0	1	Vaginal	yes	0.62649
1	1	2	medical or surgical indication for C/S	yes	0.958109
0	0	1	Vaginal	yes	0.62649
1	0	0	Elective	no	0.637335
0	0	0	Vaginal	no	0.62649
1	0	2	Repeat	yes	0.640405
1	1	2	Failed Induction of labor	yes	0.92455
1	0	0	Repeat	no	0.640405
1	1	0	Repeat	no	0.247996
0	1	2	Vaginal	yes	0.631545
0	1	3	Vaginal	yes	0.631545
0	1	2	Vaginal	yes	0.631545
0	1	2	Vaginal	yes	0.631545
1	0	2	Elective	yes	0.637335
1	0	0	Repeat	no	0.640405
0	0	2	Vaginal	yes	0.62649
0	1	0	Vaginal	no	0.631545
0	1	0	Vaginal	no	0.631545
1	0	3	Elective	yes	0.637335
1	0	2	medical or surgical indication for C/S	yes	0.86619
1	1	2	medical or surgical indication for C/S	yes	0.958109
0	1	1	Vaginal	yes	0.631545
0	1	2	Vaginal	yes	0.631545
0	0	0	Vaginal	no	0.62649
1	0	2	medical or surgical indication for C/S	yes	0.86619
0	1	2	Vaginal	yes	0.631545
1	0	2	medical or surgical indication for C/S	yes	0.86619
1	0	2	medical or surgical indication for C/S	yes	0.86619
0	1	2	Vaginal	yes	0.631545
1	0	2	Repeat	yes	0.640405
1	0	2	Other	yes	0.689652
0	0	0	Vaginal	no	0.62649
1	0	1	medical or surgical indication for C/S	yes	0.86619
0	0	0	medical or surgical indication for C/S	no	0.163285
1	0	1	Elective	yes	0.637335
1	0	0	Repeat	no	0.640405
0	1	2	Vaginal	yes	0.631545
1	0	2	Other	yes	0.689652
1	0	2	Repeat	yes	0.640405
1	1	2	medical or surgical indication for C/S	yes	0.958109
1	0	2	medical or surgical indication for C/S	yes	0.86619
0	1	0	Vaginal	no	0.631545
1	0	0	Repeat	no	0.640405
0	1	0	medical or surgical indication for C/S	no	0.0772395
1	0	2	Repeat	yes	0.640405
1	0	0	Repeat	no	0.640405
1	0	2	Repeat	yes	0.640405
0	1	2	Vaginal	yes	0.631545
0	0	2	Vaginal	yes	0.62649
0	0	1	Vaginal	yes	0.62649
1	0	1	Repeat	yes	0.640405
1	0	2	Elective	yes	0.637335
1	0	1	Repeat	yes	0.640405
0	0	2	Vaginal	yes	0.62649
0	1	2	Vaginal	yes	0.631545
0	1	0	Vaginal	no	0.631545
0	1	4	Vaginal	yes	0.631545
1	0	2	Repeat	yes	0.640405
1	1	2	Failed Induction of labor	yes	0.92455
0	0	2	Vaginal	yes	0.62649
1	0	2	Failed Induction of labor	yes	0.434533
1	0	2	Repeat	yes	0.640405
1	0	2	Repeat	yes	0.640405
1	1	2	Failed Induction of labor	yes	0.92455
1	0	0	Repeat	no	0.640405
0	1	0	Vaginal	no	0.631545
1	0	1	Repeat	yes	0.640405
1	0	3	Repeat	yes	0.640405
0	1	0	Vaginal	no	0.631545
1	0	1	Elective	yes	0.637335
0	1	2	Vaginal	yes	0.631545
0	1	0	Other	no	0.0827383
1	0	0	Repeat	no	0.640405
0	0	3	Vaginal	yes	0.62649
0	1	2	Vaginal	yes	0.631545
0	0	0	Elective	no	0.221663
0	1	0	medical or surgical indication for C/S	no	0.0772395
0	0	2	Vaginal	yes	0.62649
1	0	2	Other	yes	0.689652
0	1	0	Repeat	no	0.10579
1	0	1	medical or surgical indication for C/S	yes	0.86619
1	1	0	Repeat	no	0.247996
1	0	2	Repeat	yes	0.640405
1	1	2	medical or surgical indication for C/S	yes	0.958109
1	0	0	Repeat	no	0.640405
1	0	0	Repeat	no	0.640405
0	1	2	Vaginal	yes	0.631545
1	1	2	Failed Induction of labor	yes	0.92455
0	1	0	Vaginal	no	0.631545
0	0	2	Vaginal	yes	0.62649
1	0	3	Failed Induction of labor	yes	0.434533
0	0	2	Vaginal	yes	0.62649
1	1	2	Failed Induction of labor	yes	0.92455
0	0	0	Vaginal	no	0.62649
0	1	3	Vaginal	yes	0.631545
1	1	0	Repeat	no	0.247996
0	0	2	Vaginal	yes	0.62649
0	1	2	Vaginal	yes	0.631545
1	1	2	Elective	yes	0.849672
1	1	2	Failed Induction of labor	yes	0.92455
0	1	0	Repeat	no	0.10579
1	1	2	Other	yes	0.663627
1	0	3	Repeat	yes	0.640405
1	0	2	Failed Induction of labor	yes	0.434533
1	0	3	Repeat	yes	0.640405
1	0	2	Repeat	yes	0.640405
0	0	0	Vaginal	no	0.62649
0	0	2	Vaginal	yes	0.62649
1	0	2	Repeat	yes	0.640405
1	0	0	Repeat	no	0.640405
1	0	2	Other	yes	0.689652
1	0	0	Repeat	no	0.640405
0	1	0	Vaginal	no	0.631545
