# Supplementary material for: Evaluating Postpartum Hemorrhage Transfusion Risk With a Machine Learning Model for Informed Consent: Retrospective Cohort Study
Source: JMIR Form Res. 2026 Jun 11;10:e82424. doi: 10.2196/82424 (PMC13305468; doi:10.2196/82424)
Supplement: Multimedia Appendix 3 [file formative_v10i1e82424_app3.xlsx]

## Sheet: predictions_2026-03-08_UNREVIEW
CesareanDelivery	InductionUsed	Units	Cesarean.Indications	churn	Probability_Yes
0	1	0	Vaginal	no	0.633997
1	0	2	Repeat	yes	0.668745
1	0	2	Repeat	yes	0.668745
1	0	0	Vaginal	no	0.545167
1	1	2	Failed Induction of labor	yes	0.92084
1	0	2	medical or surgical indication for C/S	yes	0.863413
0	0	1	Vaginal	yes	0.622368
1	0	1	Repeat	yes	0.668745
1	0	0	Vaginal	no	0.545167
1	1	2	Failed Induction of labor	yes	0.92084
1	0	2	medical or surgical indication for C/S	yes	0.863413
0	1	0	Vaginal	no	0.633997
0	1	0	Vaginal	no	0.633997
0	0	0	Vaginal	no	0.622368
0	1	0	Vaginal	no	0.633997
0	0	2	Vaginal	yes	0.622368
0	0	1	Vaginal	yes	0.622368
1	0	0	Repeat	no	0.668745
1	0	0	Repeat	no	0.668745
1	0	0	Failed Induction of labor	no	0.477029
1	0	0	Elective	no	0.655126
0	0	2	Vaginal	yes	0.622368
0	0	1	Vaginal	yes	0.622368
0	1	0	Other	no	0.108935
1	0	1	Repeat	yes	0.668745
0	0	0	Vaginal	no	0.622368
1	1	2	medical or surgical indication for C/S	yes	0.951914
1	0	0	Failed Induction of labor	no	0.477029
0	1	0	Vaginal	no	0.633997
1	1	1	Failed Induction of labor	yes	0.92084
0	1	0	Vaginal	no	0.633997
1	1	2	medical or surgical indication for C/S	yes	0.951914
1	0	1	medical or surgical indication for C/S	yes	0.863413
0	1	0	Vaginal	no	0.633997
1	0	2	medical or surgical indication for C/S	yes	0.863413
1	1	1	Failed Induction of labor	yes	0.92084
1	0	1	medical or surgical indication for C/S	yes	0.863413
0	0	0	Vaginal	no	0.622368
1	1	0	Vaginal	no	0.639832
0	1	1	Vaginal	yes	0.633997
0	1	1	Vaginal	yes	0.633997
0	1	2	Vaginal	yes	0.633997
0	1	1	Vaginal	yes	0.633997
0	1	2	Vaginal	yes	0.633997
1	0	2	medical or surgical indication for C/S	yes	0.863413
0	1	2	Vaginal	yes	0.633997
1	1	1	Failed Induction of labor	yes	0.92084
1	0	2	medical or surgical indication for C/S	yes	0.863413
0	0	0	medical or surgical indication for C/S	no	0.164178
1	0	2	Failed Induction of labor	yes	0.477029
1	0	2	Elective	yes	0.655126
1	0	1	medical or surgical indication for C/S	yes	0.863413
1	0	0	Repeat	no	0.668745
1	0	0	Repeat	no	0.668745
0	0	0	Vaginal	no	0.622368
1	0	1	medical or surgical indication for C/S	yes	0.863413
0	0	3	Vaginal	yes	0.622368
0	0	2	Vaginal	yes	0.622368
1	0	0	Failed Induction of labor	no	0.477029
0	1	0	Vaginal	no	0.633997
0	1	2	Vaginal	yes	0.633997
1	0	1	medical or surgical indication for C/S	yes	0.863413
0	1	2	Vaginal	yes	0.633997
0	1	0	Vaginal	no	0.633997
0	1	1	Vaginal	yes	0.633997
0	1	2	Vaginal	yes	0.633997
1	0	2	Vaginal	yes	0.545167
0	1	2	Vaginal	yes	0.633997
1	0	0	Elective	no	0.655126
1	0	2	medical or surgical indication for C/S	yes	0.863413
0	0	0	Vaginal	no	0.622368
0	0	2	Vaginal	yes	0.622368
1	0	0	Repeat	no	0.668745
1	0	0	Vaginal	no	0.545167
0	1	1	Vaginal	yes	0.633997
1	0	2	Repeat	yes	0.668745
1	0	0	Vaginal	no	0.545167
1	0	3	medical or surgical indication for C/S	yes	0.863413
1	0	2	Repeat	yes	0.668745
1	0	2	Repeat	yes	0.668745
1	1	1	Failed Induction of labor	yes	0.92084
0	1	2	Vaginal	yes	0.633997
1	1	2	Failed Induction of labor	yes	0.92084
1	0	1	Repeat	yes	0.668745
1	0	2	Repeat	yes	0.668745
0	1	1	Vaginal	yes	0.633997
0	1	0	Vaginal	no	0.633997
1	0	0	medical or surgical indication for C/S	no	0.863413
0	0	0	Vaginal	no	0.622368
1	0	1	Other	yes	0.758458
1	0	0	Elective	no	0.655126
0	1	2	Vaginal	yes	0.633997
1	0	3	Repeat	yes	0.668745
1	0	2	Repeat	yes	0.668745
1	0	0	Other	no	0.758458
1	0	0	Other	no	0.758458
0	0	1	Vaginal	yes	0.622368
1	0	0	Repeat	no	0.668745
1	0	2	Repeat	yes	0.668745
0	1	2	Vaginal	yes	0.633997
1	0	0	Repeat	no	0.668745
0	1	2	Vaginal	yes	0.633997
1	1	1	Failed Induction of labor	yes	0.92084
0	0	0	Vaginal	no	0.622368
0	0	2	Vaginal	yes	0.622368
1	0	2	medical or surgical indication for C/S	yes	0.863413
0	0	1	Vaginal	yes	0.622368
0	1	2	Vaginal	yes	0.633997
1	1	3	Failed Induction of labor	yes	0.92084
0	1	1	Vaginal	yes	0.633997
1	0	0	medical or surgical indication for C/S	no	0.863413
1	1	1	medical or surgical indication for C/S	yes	0.951914
0	1	0	Vaginal	no	0.633997
1	1	2	medical or surgical indication for C/S	yes	0.951914
1	0	1	Repeat	yes	0.668745
0	0	0	Vaginal	no	0.622368
0	0	2	Vaginal	yes	0.622368
1	0	0	Repeat	no	0.668745
0	0	0	Vaginal	no	0.622368
1	0	0	Failed Induction of labor	no	0.477029
1	0	0	Other	no	0.758458
1	1	2	medical or surgical indication for C/S	yes	0.951914
1	0	2	Repeat	yes	0.668745
0	0	0	medical or surgical indication for C/S	no	0.164178
1	0	0	Repeat	no	0.668745
1	0	2	Repeat	yes	0.668745
1	0	2	Vaginal	yes	0.545167
1	0	2	Vaginal	yes	0.545167
0	1	1	Vaginal	yes	0.633997
0	1	2	Vaginal	yes	0.633997
1	0	0	Elective	no	0.655126
0	1	1	Vaginal	yes	0.633997
1	0	0	Vaginal	no	0.545167
1	0	2	Macrosomia	yes	0.691016
0	1	1	Vaginal	yes	0.633997
1	0	0	Elective	no	0.655126
1	1	2	medical or surgical indication for C/S	yes	0.951914
0	1	2	Vaginal	yes	0.633997
1	0	0	Other	no	0.758458
1	0	2	Repeat	yes	0.668745
0	0	1	Vaginal	yes	0.622368
1	1	1	Repeat	yes	0.32984
1	0	0	Vaginal	no	0.545167
0	1	0	Vaginal	no	0.633997
1	0	1	Repeat	yes	0.668745
0	1	2	Vaginal	yes	0.633997
1	0	1	Repeat	yes	0.668745
1	0	1	Other	yes	0.758458
0	1	1	Vaginal	yes	0.633997
1	0	0	Elective	no	0.655126
0	0	2	Vaginal	yes	0.622368
0	1	0	Vaginal	no	0.633997
0	0	1	Vaginal	yes	0.622368
0	0	2	Vaginal	yes	0.622368
0	1	2	Vaginal	yes	0.633997
1	0	0	Failed Induction of labor	no	0.477029
1	0	2	medical or surgical indication for C/S	yes	0.863413
1	0	1	Repeat	yes	0.668745
1	0	2	Repeat	yes	0.668745
1	1	2	medical or surgical indication for C/S	yes	0.951914
1	0	1	Repeat	yes	0.668745
0	1	1	Vaginal	yes	0.633997
1	0	2	Repeat	yes	0.668745
0	1	2	Vaginal	yes	0.633997
1	0	2	Failed Induction of labor	yes	0.477029
0	1	2	Vaginal	yes	0.633997
1	0	1	Repeat	yes	0.668745
1	0	2	medical or surgical indication for C/S	yes	0.863413
1	0	2	Other	yes	0.758458
1	1	2	Failed Induction of labor	yes	0.92084
1	0	1	Other	yes	0.758458
0	1	2	Vaginal	yes	0.633997
1	0	0	Elective	no	0.655126
0	0	3	Vaginal	yes	0.622368
0	1	2	Vaginal	yes	0.633997
1	1	2	Failed Induction of labor	yes	0.92084
1	1	2	Repeat	yes	0.32984
1	0	2	Other	yes	0.758458
0	1	2	Vaginal	yes	0.633997
1	0	2	medical or surgical indication for C/S	yes	0.863413
1	1	1	Failed Induction of labor	yes	0.92084
1	0	0	Failed Induction of labor	no	0.477029
1	0	1	medical or surgical indication for C/S	yes	0.863413
0	0	0	Vaginal	no	0.622368
1	0	2	medical or surgical indication for C/S	yes	0.863413
1	1	2	Failed Induction of labor	yes	0.92084
0	1	2	Vaginal	yes	0.633997
0	1	2	Vaginal	yes	0.633997
0	1	2	Vaginal	yes	0.633997
1	1	1	Failed Induction of labor	yes	0.92084
0	1	2	Vaginal	yes	0.633997
1	0	1	Repeat	yes	0.668745
0	0	2	Vaginal	yes	0.622368
0	1	1	Vaginal	yes	0.633997
1	1	1	Failed Induction of labor	yes	0.92084
1	1	2	Failed Induction of labor	yes	0.92084
0	1	2	Vaginal	yes	0.633997
0	1	2	Vaginal	yes	0.633997
0	1	2	Vaginal	yes	0.633997
0	0	2	medical or surgical indication for C/S	yes	0.164178
1	0	2	Repeat	yes	0.668745
0	1	2	Vaginal	yes	0.633997
1	1	2	medical or surgical indication for C/S	yes	0.951914
1	0	0	Vaginal	no	0.545167
0	1	2	Vaginal	yes	0.633997
0	1	1	Vaginal	yes	0.633997
0	1	3	Vaginal	yes	0.633997
0	1	1	Vaginal	yes	0.633997
0	0	2	Vaginal	yes	0.622368
0	1	0	Vaginal	no	0.633997
1	0	2	medical or surgical indication for C/S	yes	0.863413
1	0	2	medical or surgical indication for C/S	yes	0.863413
1	0	2	Repeat	yes	0.668745
0	0	0	medical or surgical indication for C/S	no	0.164178
1	0	0	Repeat	no	0.668745
1	0	0	Failed Induction of labor	no	0.477029
0	0	0	Vaginal	no	0.622368
0	1	2	Vaginal	yes	0.633997
1	0	2	medical or surgical indication for C/S	yes	0.863413
1	0	2	Failed Induction of labor	yes	0.477029
1	1	2	Failed Induction of labor	yes	0.92084
0	1	0	Vaginal	no	0.633997
1	0	1	medical or surgical indication for C/S	yes	0.863413
0	1	0	Vaginal	no	0.633997
0	0	3	Vaginal	yes	0.622368
1	0	0	Vaginal	no	0.545167
1	0	0	Other	no	0.758458
0	1	2	Vaginal	yes	0.633997
1	0	1	Repeat	yes	0.668745
1	0	1	Repeat	yes	0.668745
0	0	1	Vaginal	yes	0.622368
0	1	1	Vaginal	yes	0.633997
0	1	0	Vaginal	no	0.633997
1	1	2	Failed Induction of labor	yes	0.92084
0	0	2	Vaginal	yes	0.622368
0	0	2	Vaginal	yes	0.622368
1	0	3	medical or surgical indication for C/S	yes	0.863413
0	1	1	Vaginal	yes	0.633997
0	0	2	Vaginal	yes	0.622368
1	0	1	Repeat	yes	0.668745
1	0	0	Failed Induction of labor	no	0.477029
1	0	2	Repeat	yes	0.668745
0	1	0	Vaginal	no	0.633997
0	1	0	Vaginal	no	0.633997
0	1	2	Vaginal	yes	0.633997
1	1	2	Failed Induction of labor	yes	0.92084
1	0	2	Repeat	yes	0.668745
0	0	2	Vaginal	yes	0.622368
1	0	2	Failed Induction of labor	yes	0.477029
0	0	1	Vaginal	yes	0.622368
0	1	3	Vaginal	yes	0.633997
0	0	1	Vaginal	yes	0.622368
1	1	2	Failed Induction of labor	yes	0.92084
1	1	2	Failed Induction of labor	yes	0.92084
1	0	1	medical or surgical indication for C/S	yes	0.863413
1	0	2	Repeat	yes	0.668745
1	0	0	Vaginal	no	0.545167
0	0	1	Vaginal	yes	0.622368
0	0	2	Vaginal	yes	0.622368
1	0	0	medical or surgical indication for C/S	no	0.863413
1	0	1	medical or surgical indication for C/S	yes	0.863413
0	1	0	Vaginal	no	0.633997
1	0	2	medical or surgical indication for C/S	yes	0.863413
0	0	2	Vaginal	yes	0.622368
0	1	2	Vaginal	yes	0.633997
0	0	2	Vaginal	yes	0.622368
0	1	0	Vaginal	no	0.633997
0	1	2	Vaginal	yes	0.633997
0	0	2	Vaginal	yes	0.622368
0	0	0	Failed Induction of labor	no	0.107869
0	0	2	Vaginal	yes	0.622368
1	0	2	Repeat	yes	0.668745
0	0	2	Vaginal	yes	0.622368
1	0	2	medical or surgical indication for C/S	yes	0.863413
0	0	0	Vaginal	no	0.622368
0	1	0	medical or surgical indication for C/S	no	0.0971522
0	1	2	Vaginal	yes	0.633997
1	0	0	Failed Induction of labor	no	0.477029
0	0	0	Vaginal	no	0.622368
1	0	2	Repeat	yes	0.668745
1	0	1	medical or surgical indication for C/S	yes	0.863413
1	0	2	Vaginal	yes	0.545167
1	0	1	Repeat	yes	0.668745
1	1	2	medical or surgical indication for C/S	yes	0.951914
0	0	2	Vaginal	yes	0.622368
0	0	2	Vaginal	yes	0.622368
0	0	0	Vaginal	no	0.622368
1	0	1	Repeat	yes	0.668745
0	1	1	Vaginal	yes	0.633997
1	1	2	Failed Induction of labor	yes	0.92084
1	1	2	medical or surgical indication for C/S	yes	0.951914
0	1	2	Vaginal	yes	0.633997
1	0	2	Repeat	yes	0.668745
0	1	1	Vaginal	yes	0.633997
1	0	2	medical or surgical indication for C/S	yes	0.863413
1	0	2	Vaginal	yes	0.545167
0	0	1	Vaginal	yes	0.622368
1	1	2	medical or surgical indication for C/S	yes	0.951914
1	0	0	Failed Induction of labor	no	0.477029
1	0	0	Failed Induction of labor	no	0.477029
1	1	2	medical or surgical indication for C/S	yes	0.951914
0	0	0	Vaginal	no	0.622368
0	0	0	Vaginal	no	0.622368
0	1	0	Vaginal	no	0.633997
1	0	2	medical or surgical indication for C/S	yes	0.863413
0	0	1	Vaginal	yes	0.622368
1	0	2	medical or surgical indication for C/S	yes	0.863413
0	0	0	Vaginal	no	0.622368
0	1	2	Vaginal	yes	0.633997
1	0	0	Vaginal	no	0.545167
0	1	0	Vaginal	no	0.633997
1	0	2	Repeat	yes	0.668745
1	1	2	Other	yes	0.864855
1	0	2	Vaginal	yes	0.545167
1	1	2	Failed Induction of labor	yes	0.92084
0	1	1	Vaginal	yes	0.633997
0	1	2	Vaginal	yes	0.633997
0	1	2	Vaginal	yes	0.633997
0	1	2	Vaginal	yes	0.633997
0	1	0	Vaginal	no	0.633997
0	1	1	Vaginal	yes	0.633997
0	0	1	Vaginal	yes	0.622368
1	0	2	Repeat	yes	0.668745
0	0	1	Vaginal	yes	0.622368
1	1	2	medical or surgical indication for C/S	yes	0.951914
1	1	2	Failed Induction of labor	yes	0.92084
1	1	2	medical or surgical indication for C/S	yes	0.951914
0	0	1	Vaginal	yes	0.622368
0	0	0	Vaginal	no	0.622368
1	0	2	medical or surgical indication for C/S	yes	0.863413
0	0	0	Vaginal	no	0.622368
0	0	1	Vaginal	yes	0.622368
0	0	2	Vaginal	yes	0.622368
0	1	0	Vaginal	no	0.633997
1	1	3	Failed Induction of labor	yes	0.92084
0	0	0	Vaginal	no	0.622368
1	0	3	Repeat	yes	0.668745
1	0	0	Vaginal	no	0.545167
0	1	2	Vaginal	yes	0.633997
1	0	2	Repeat	yes	0.668745
0	1	0	Vaginal	no	0.633997
0	1	0	Vaginal	no	0.633997
0	0	2	Vaginal	yes	0.622368
1	0	0	medical or surgical indication for C/S	no	0.863413
0	1	2	Vaginal	yes	0.633997
1	1	3	Failed Induction of labor	yes	0.92084
1	0	0	medical or surgical indication for C/S	no	0.863413
0	0	2	Vaginal	yes	0.622368
1	1	0	Repeat	no	0.32984
0	1	2	Vaginal	yes	0.633997
0	1	2	Vaginal	yes	0.633997
0	0	0	Vaginal	no	0.622368
0	1	2	Vaginal	yes	0.633997
1	0	2	medical or surgical indication for C/S	yes	0.863413
1	1	2	medical or surgical indication for C/S	yes	0.951914
1	0	2	Other	yes	0.758458
0	0	3	Vaginal	yes	0.622368
1	1	1	medical or surgical indication for C/S	yes	0.951914
1	0	1	Macrosomia	yes	0.691016
0	0	0	Vaginal	no	0.622368
1	1	0	Repeat	no	0.32984
1	0	1	Other	yes	0.758458
1	0	2	Other	yes	0.758458
1	0	3	Other	yes	0.758458
0	0	1	Vaginal	yes	0.622368
0	1	2	Vaginal	yes	0.633997
0	1	2	Vaginal	yes	0.633997
1	1	2	Other	yes	0.864855
1	1	2	Failed Induction of labor	yes	0.92084
1	0	1	Vaginal	yes	0.545167
0	0	2	Vaginal	yes	0.622368
1	1	2	medical or surgical indication for C/S	yes	0.951914
1	0	1	Failed Induction of labor	yes	0.477029
1	0	2	medical or surgical indication for C/S	yes	0.863413
1	0	1	Repeat	yes	0.668745
1	0	3	Vaginal	yes	0.545167
0	1	2	Vaginal	yes	0.633997
0	1	1	Vaginal	yes	0.633997
1	0	2	Repeat	yes	0.668745
0	1	2	Vaginal	yes	0.633997
0	1	1	Vaginal	yes	0.633997
1	0	0	Repeat	no	0.668745
1	0	3	medical or surgical indication for C/S	yes	0.863413
1	0	0	Other	no	0.758458
1	0	2	Repeat	yes	0.668745
0	0	2	Vaginal	yes	0.622368
1	0	1	medical or surgical indication for C/S	yes	0.863413
0	1	2	Vaginal	yes	0.633997
0	0	2	Vaginal	yes	0.622368
0	1	0	Vaginal	no	0.633997
1	0	3	medical or surgical indication for C/S	yes	0.863413
0	0	0	medical or surgical indication for C/S	no	0.164178
0	0	1	Vaginal	yes	0.622368
1	0	3	medical or surgical indication for C/S	yes	0.863413
1	0	0	Elective	no	0.655126
1	0	0	Failed Induction of labor	no	0.477029
0	0	2	Vaginal	yes	0.622368
0	0	2	Vaginal	yes	0.622368
1	0	2	medical or surgical indication for C/S	yes	0.863413
0	1	1	Vaginal	yes	0.633997
0	1	1	Vaginal	yes	0.633997
0	1	1	Vaginal	yes	0.633997
1	0	0	Vaginal	no	0.545167
1	0	2	Elective	yes	0.655126
0	0	1	Vaginal	yes	0.622368
1	0	0	Vaginal	no	0.545167
1	1	2	Failed Induction of labor	yes	0.92084
1	0	1	Repeat	yes	0.668745
1	0	1	Elective	yes	0.655126
0	1	2	Vaginal	yes	0.633997
1	0	3	Other	yes	0.758458
1	1	1	medical or surgical indication for C/S	yes	0.951914
1	0	0	Vaginal	no	0.545167
1	0	0	Repeat	no	0.668745
0	0	1	Vaginal	yes	0.622368
0	1	1	Vaginal	yes	0.633997
0	1	2	Vaginal	yes	0.633997
0	0	1	Vaginal	yes	0.622368
1	0	0	Failed Induction of labor	no	0.477029
1	0	2	Repeat	yes	0.668745
0	1	2	Vaginal	yes	0.633997
1	0	2	medical or surgical indication for C/S	yes	0.863413
0	0	2	Vaginal	yes	0.622368
1	1	1	medical or surgical indication for C/S	yes	0.951914
1	0	2	medical or surgical indication for C/S	yes	0.863413
1	1	2	Vaginal	yes	0.639832
1	0	3	Elective	yes	0.655126
1	0	2	Elective	yes	0.655126
0	1	1	Vaginal	yes	0.633997
1	0	0	Failed Induction of labor	no	0.477029
1	0	2	medical or surgical indication for C/S	yes	0.863413
1	1	0	Repeat	no	0.32984
0	1	1	Vaginal	yes	0.633997
0	1	2	Vaginal	yes	0.633997
1	0	2	Repeat	yes	0.668745
1	1	2	Other	yes	0.864855
1	0	0	Repeat	no	0.668745
0	0	1	Vaginal	yes	0.622368
1	0	2	medical or surgical indication for C/S	yes	0.863413
1	0	2	Repeat	yes	0.668745
1	0	2	Repeat	yes	0.668745
0	0	0	Vaginal	no	0.622368
1	0	0	Repeat	no	0.668745
1	1	2	Failed Induction of labor	yes	0.92084
1	1	0	Vaginal	no	0.639832
1	0	3	Failed Induction of labor	yes	0.477029
0	0	0	Vaginal	no	0.622368
0	1	1	Vaginal	yes	0.633997
0	0	1	Vaginal	yes	0.622368
0	1	0	Repeat	no	0.0773551
0	0	0	Vaginal	no	0.622368
1	1	1	Failed Induction of labor	yes	0.92084
1	1	2	Failed Induction of labor	yes	0.92084
0	1	2	Vaginal	yes	0.633997
0	1	2	Vaginal	yes	0.633997
1	0	0	Macrosomia	no	0.691016
1	0	2	medical or surgical indication for C/S	yes	0.863413
1	0	2	Repeat	yes	0.668745
0	1	2	Vaginal	yes	0.633997
0	0	0	Vaginal	no	0.622368
1	1	2	medical or surgical indication for C/S	yes	0.951914
1	1	2	Failed Induction of labor	yes	0.92084
0	1	2	Vaginal	yes	0.633997
0	1	3	Vaginal	yes	0.633997
1	0	0	Failed Induction of labor	no	0.477029
0	1	2	Vaginal	yes	0.633997
0	1	0	Vaginal	no	0.633997
1	0	2	medical or surgical indication for C/S	yes	0.863413
1	1	2	medical or surgical indication for C/S	yes	0.951914
0	1	0	Vaginal	no	0.633997
0	1	2	Vaginal	yes	0.633997
0	1	2	Vaginal	yes	0.633997
0	0	2	Vaginal	yes	0.622368
1	1	2	medical or surgical indication for C/S	yes	0.951914
1	0	0	Failed Induction of labor	no	0.477029
0	0	2	Vaginal	yes	0.622368
1	0	2	Vaginal	yes	0.545167
1	0	0	Failed Induction of labor	no	0.477029
0	0	1	Vaginal	yes	0.622368
0	0	2	Vaginal	yes	0.622368
1	1	2	Failed Induction of labor	yes	0.92084
1	0	0	Repeat	no	0.668745
0	1	2	Vaginal	yes	0.633997
1	0	0	Repeat	no	0.668745
1	1	1	Failed Induction of labor	yes	0.92084
1	0	2	Repeat	yes	0.668745
1	0	0	Macrosomia	no	0.691016
1	0	3	Repeat	yes	0.668745
1	1	2	Failed Induction of labor	yes	0.92084
0	0	2	Vaginal	yes	0.622368
0	0	2	Vaginal	yes	0.622368
1	0	1	medical or surgical indication for C/S	yes	0.863413
0	1	0	Vaginal	no	0.633997
0	1	0	Vaginal	no	0.633997
1	0	0	Failed Induction of labor	no	0.477029
1	0	2	medical or surgical indication for C/S	yes	0.863413
0	0	2	Vaginal	yes	0.622368
0	0	0	Vaginal	no	0.622368
1	0	0	Repeat	no	0.668745
1	0	2	Repeat	yes	0.668745
1	0	1	Repeat	yes	0.668745
1	0	2	Repeat	yes	0.668745
1	1	0	Repeat	no	0.32984
0	1	1	Vaginal	yes	0.633997
1	0	1	Repeat	yes	0.668745
1	0	0	Vaginal	no	0.545167
1	0	1	Repeat	yes	0.668745
0	1	2	Vaginal	yes	0.633997
0	0	1	Vaginal	yes	0.622368
1	0	0	Vaginal	no	0.545167
1	0	0	Failed Induction of labor	no	0.477029
1	0	2	Repeat	yes	0.668745
1	0	2	Repeat	yes	0.668745
1	0	0	Vaginal	no	0.545167
1	0	3	Repeat	yes	0.668745
1	0	2	medical or surgical indication for C/S	yes	0.863413
1	0	3	medical or surgical indication for C/S	yes	0.863413
0	0	2	Vaginal	yes	0.622368
1	0	2	Repeat	yes	0.668745
0	1	0	Vaginal	no	0.633997
0	0	2	Vaginal	yes	0.622368
1	0	2	Repeat	yes	0.668745
1	0	3	Failed Induction of labor	yes	0.477029
0	0	0	Vaginal	no	0.622368
0	1	2	Vaginal	yes	0.633997
1	1	0	Vaginal	no	0.639832
1	0	0	Repeat	no	0.668745
0	0	2	Vaginal	yes	0.622368
1	0	0	Failed Induction of labor	no	0.477029
0	1	2	Vaginal	yes	0.633997
0	1	0	Vaginal	no	0.633997
0	1	2	Vaginal	yes	0.633997
0	0	2	Vaginal	yes	0.622368
0	1	2	Vaginal	yes	0.633997
1	0	0	Vaginal	no	0.545167
0	1	2	Vaginal	yes	0.633997
0	1	0	Vaginal	no	0.633997
1	0	1	Repeat	yes	0.668745
1	0	3	Repeat	yes	0.668745
1	0	2	Vaginal	yes	0.545167
1	0	2	Repeat	yes	0.668745
1	0	2	medical or surgical indication for C/S	yes	0.863413
1	0	2	Repeat	yes	0.668745
0	1	2	Vaginal	yes	0.633997
0	1	2	Vaginal	yes	0.633997
1	0	2	medical or surgical indication for C/S	yes	0.863413
0	1	2	Vaginal	yes	0.633997
0	0	1	Vaginal	yes	0.622368
1	0	2	Repeat	yes	0.668745
1	0	0	Repeat	no	0.668745
1	0	2	medical or surgical indication for C/S	yes	0.863413
1	0	0	Repeat	no	0.668745
1	0	0	medical or surgical indication for C/S	no	0.863413
1	0	2	Repeat	yes	0.668745
0	0	3	Vaginal	yes	0.622368
0	1	0	Other	no	0.108935
1	0	1	medical or surgical indication for C/S	yes	0.863413
0	0	1	Vaginal	yes	0.622368
0	1	0	Vaginal	no	0.633997
1	0	0	Vaginal	no	0.545167
1	0	2	Repeat	yes	0.668745
0	1	0	Vaginal	no	0.633997
1	0	0	Vaginal	no	0.545167
0	0	2	Vaginal	yes	0.622368
0	1	2	Vaginal	yes	0.633997
1	0	0	Repeat	no	0.668745
0	1	2	Vaginal	yes	0.633997
0	1	2	Vaginal	yes	0.633997
0	1	2	Vaginal	yes	0.633997
1	0	2	Macrosomia	yes	0.691016
0	0	0	Vaginal	no	0.622368
0	1	2	Vaginal	yes	0.633997
1	0	1	Repeat	yes	0.668745
0	0	0	Vaginal	no	0.622368
0	0	0	Vaginal	no	0.622368
0	0	0	Vaginal	no	0.622368
0	1	1	Vaginal	yes	0.633997
0	0	0	Vaginal	no	0.622368
1	1	2	Failed Induction of labor	yes	0.92084
1	0	1	medical or surgical indication for C/S	yes	0.863413
0	1	0	Vaginal	no	0.633997
1	0	2	Repeat	yes	0.668745
0	0	0	Vaginal	no	0.622368
1	0	0	Repeat	no	0.668745
1	0	2	Repeat	yes	0.668745
1	0	2	Repeat	yes	0.668745
1	1	1	Failed Induction of labor	yes	0.92084
1	0	2	Repeat	yes	0.668745
1	0	2	Vaginal	yes	0.545167
1	1	2	Failed Induction of labor	yes	0.92084
1	1	2	Failed Induction of labor	yes	0.92084
0	1	0	Vaginal	no	0.633997
1	0	3	Other	yes	0.758458
0	1	0	Vaginal	no	0.633997
0	0	0	Vaginal	no	0.622368
1	0	2	Repeat	yes	0.668745
0	1	2	Vaginal	yes	0.633997
0	1	2	Vaginal	yes	0.633997
1	0	1	Elective	yes	0.655126
0	1	0	Vaginal	no	0.633997
0	0	2	Vaginal	yes	0.622368
0	0	2	Vaginal	yes	0.622368
0	0	0	Vaginal	no	0.622368
1	0	2	medical or surgical indication for C/S	yes	0.863413
1	0	0	Repeat	no	0.668745
0	1	1	Vaginal	yes	0.633997
1	0	1	Repeat	yes	0.668745
1	0	2	Failed Induction of labor	yes	0.477029
1	1	2	Elective	yes	0.827201
1	1	2	Failed Induction of labor	yes	0.92084
1	0	2	Repeat	yes	0.668745
0	1	0	Vaginal	no	0.633997
0	1	2	Vaginal	yes	0.633997
0	1	2	Vaginal	yes	0.633997
1	0	2	Elective	yes	0.655126
0	1	2	Vaginal	yes	0.633997
0	1	0	Vaginal	no	0.633997
1	0	0	Vaginal	no	0.545167
1	0	2	Repeat	yes	0.668745
0	0	2	Vaginal	yes	0.622368
1	0	2	Elective	yes	0.655126
1	0	0	Repeat	no	0.668745
0	1	2	Vaginal	yes	0.633997
1	0	2	medical or surgical indication for C/S	yes	0.863413
0	0	0	medical or surgical indication for C/S	no	0.164178
1	1	3	Failed Induction of labor	yes	0.92084
1	1	2	Elective	yes	0.827201
1	0	2	Other	yes	0.758458
1	1	2	Failed Induction of labor	yes	0.92084
0	1	0	Vaginal	no	0.633997
0	1	0	medical or surgical indication for C/S	no	0.0971522
0	1	0	Vaginal	no	0.633997
1	0	0	Vaginal	no	0.545167
0	1	0	medical or surgical indication for C/S	no	0.0971522
0	1	0	Vaginal	no	0.633997
1	0	0	Vaginal	no	0.545167
0	1	2	Vaginal	yes	0.633997
1	0	2	Repeat	yes	0.668745
0	1	0	Failed Induction of labor	no	0.262372
1	1	2	medical or surgical indication for C/S	yes	0.951914
0	0	2	Vaginal	yes	0.622368
1	0	2	Elective	yes	0.655126
0	1	2	Vaginal	yes	0.633997
1	0	1	Elective	yes	0.655126
0	1	0	Vaginal	no	0.633997
0	1	2	Vaginal	yes	0.633997
0	0	0	Vaginal	no	0.622368
0	1	0	Vaginal	no	0.633997
1	0	3	Repeat	yes	0.668745
1	1	2	Vaginal	yes	0.639832
1	0	3	Elective	yes	0.655126
0	0	0	Vaginal	no	0.622368
1	0	0	Failed Induction of labor	no	0.477029
0	0	2	Vaginal	yes	0.622368
1	0	2	medical or surgical indication for C/S	yes	0.863413
1	0	2	medical or surgical indication for C/S	yes	0.863413
0	1	0	Vaginal	no	0.633997
0	0	1	Vaginal	yes	0.622368
0	0	1	Vaginal	yes	0.622368
0	0	0	Vaginal	no	0.622368
0	1	0	Vaginal	no	0.633997
0	0	2	Vaginal	yes	0.622368
0	1	2	Vaginal	yes	0.633997
0	0	2	Vaginal	yes	0.622368
0	1	0	Vaginal	no	0.633997
1	1	3	Failed Induction of labor	yes	0.92084
0	1	1	Vaginal	yes	0.633997
1	0	2	medical or surgical indication for C/S	yes	0.863413
1	0	3	Other	yes	0.758458
0	1	0	Elective	no	0.198698
1	0	2	Repeat	yes	0.668745
0	1	0	Vaginal	no	0.633997
1	0	2	Other	yes	0.758458
1	0	0	Vaginal	no	0.545167
0	1	2	Vaginal	yes	0.633997
1	0	2	Repeat	yes	0.668745
0	0	0	Other	no	0.143867
1	0	1	medical or surgical indication for C/S	yes	0.863413
1	0	3	medical or surgical indication for C/S	yes	0.863413
0	1	2	Vaginal	yes	0.633997
1	0	1	Repeat	yes	0.668745
0	0	0	Vaginal	no	0.622368
0	0	2	Vaginal	yes	0.622368
1	0	3	Elective	yes	0.655126
0	1	0	Other	no	0.108935
1	0	0	Repeat	no	0.668745
0	0	2	Vaginal	yes	0.622368
1	0	0	Vaginal	no	0.545167
0	1	2	Vaginal	yes	0.633997
1	1	2	Failed Induction of labor	yes	0.92084
1	0	1	Repeat	yes	0.668745
1	0	1	Other	yes	0.758458
0	1	2	Vaginal	yes	0.633997
1	0	0	Other	no	0.758458
1	0	0	Failed Induction of labor	no	0.477029
1	1	3	medical or surgical indication for C/S	yes	0.951914
1	0	1	Repeat	yes	0.668745
1	0	2	medical or surgical indication for C/S	yes	0.863413
0	1	2	Vaginal	yes	0.633997
1	0	2	Repeat	yes	0.668745
1	0	1	Repeat	yes	0.668745
1	1	1	Failed Induction of labor	yes	0.92084
1	0	3	Repeat	yes	0.668745
1	0	0	Repeat	no	0.668745
0	0	2	medical or surgical indication for C/S	yes	0.164178
1	0	2	Repeat	yes	0.668745
0	0	0	Vaginal	no	0.622368
0	1	2	Vaginal	yes	0.633997
0	0	0	medical or surgical indication for C/S	no	0.164178
1	0	3	medical or surgical indication for C/S	yes	0.863413
1	0	2	Repeat	yes	0.668745
0	1	0	Vaginal	no	0.633997
0	1	0	Failed Induction of labor	no	0.262372
1	0	2	Vaginal	yes	0.545167
1	1	2	Failed Induction of labor	yes	0.92084
1	0	1	Other	yes	0.758458
0	1	0	medical or surgical indication for C/S	no	0.0971522
1	0	2	medical or surgical indication for C/S	yes	0.863413
0	0	2	Vaginal	yes	0.622368
1	0	0	Repeat	no	0.668745
1	0	2	Repeat	yes	0.668745
0	0	2	Vaginal	yes	0.622368
1	0	1	Vaginal	yes	0.545167
0	1	0	Vaginal	no	0.633997
1	0	3	medical or surgical indication for C/S	yes	0.863413
0	0	0	Vaginal	no	0.622368
0	1	0	Vaginal	no	0.633997
1	1	1	medical or surgical indication for C/S	yes	0.951914
1	0	3	Repeat	yes	0.668745
0	0	0	Vaginal	no	0.622368
0	1	2	Vaginal	yes	0.633997
1	0	2	Elective	yes	0.655126
0	0	0	Vaginal	no	0.622368
0	0	0	Vaginal	no	0.622368
0	1	2	Vaginal	yes	0.633997
0	0	2	Vaginal	yes	0.622368
1	0	3	Vaginal	yes	0.545167
0	1	2	Vaginal	yes	0.633997
0	1	0	Vaginal	no	0.633997
1	1	0	Repeat	no	0.32984
1	1	2	Failed Induction of labor	yes	0.92084
0	1	2	Vaginal	yes	0.633997
1	1	2	Failed Induction of labor	yes	0.92084
1	1	2	Failed Induction of labor	yes	0.92084
0	1	2	Vaginal	yes	0.633997
1	1	1	Other	yes	0.864855
1	0	2	medical or surgical indication for C/S	yes	0.863413
0	0	2	Vaginal	yes	0.622368
1	0	2	Failed Induction of labor	yes	0.477029
0	1	1	Vaginal	yes	0.633997
1	0	2	Repeat	yes	0.668745
1	0	1	Elective	yes	0.655126
0	0	0	Vaginal	no	0.622368
0	0	2	Vaginal	yes	0.622368
1	0	2	Repeat	yes	0.668745
1	0	2	Other	yes	0.758458
1	0	2	Repeat	yes	0.668745
0	0	1	Vaginal	yes	0.622368
1	0	3	Vaginal	yes	0.545167
1	0	2	medical or surgical indication for C/S	yes	0.863413
0	0	0	Elective	no	0.22027
0	0	0	Vaginal	no	0.622368
1	0	3	Repeat	yes	0.668745
1	1	2	Failed Induction of labor	yes	0.92084
1	1	0	Vaginal	no	0.639832
1	0	2	medical or surgical indication for C/S	yes	0.863413
1	0	0	Repeat	no	0.668745
0	0	2	Vaginal	yes	0.622368
1	0	2	Repeat	yes	0.668745
0	1	2	Vaginal	yes	0.633997
1	0	1	Elective	yes	0.655126
1	1	2	medical or surgical indication for C/S	yes	0.951914
1	0	2	Macrosomia	yes	0.691016
0	1	0	Vaginal	no	0.633997
1	0	2	Elective	yes	0.655126
0	1	2	Vaginal	yes	0.633997
1	1	2	Failed Induction of labor	yes	0.92084
1	1	2	Failed Induction of labor	yes	0.92084
1	0	2	Repeat	yes	0.668745
0	0	0	Vaginal	no	0.622368
1	0	0	medical or surgical indication for C/S	no	0.863413
1	0	1	Vaginal	yes	0.545167
0	1	0	Vaginal	no	0.633997
1	1	2	Failed Induction of labor	yes	0.92084
0	1	0	Vaginal	no	0.633997
1	0	2	Repeat	yes	0.668745
0	0	2	Vaginal	yes	0.622368
0	1	3	Vaginal	yes	0.633997
0	0	2	Vaginal	yes	0.622368
0	0	2	Vaginal	yes	0.622368
0	1	0	Vaginal	no	0.633997
0	1	3	Vaginal	yes	0.633997
0	0	0	medical or surgical indication for C/S	no	0.164178
1	1	2	Elective	yes	0.827201
1	0	0	Other	no	0.758458
0	0	0	Vaginal	no	0.622368
0	0	0	medical or surgical indication for C/S	no	0.164178
1	0	2	medical or surgical indication for C/S	yes	0.863413
1	0	0	Repeat	no	0.668745
0	0	1	Vaginal	yes	0.622368
1	0	0	medical or surgical indication for C/S	no	0.863413
1	0	2	Repeat	yes	0.668745
1	1	2	Failed Induction of labor	yes	0.92084
0	0	2	Vaginal	yes	0.622368
0	1	2	Vaginal	yes	0.633997
1	1	2	medical or surgical indication for C/S	yes	0.951914
0	0	4	Repeat	yes	0.307112
1	0	2	medical or surgical indication for C/S	yes	0.863413
1	0	0	Repeat	no	0.668745
0	0	2	Vaginal	yes	0.622368
1	0	2	Macrosomia	yes	0.691016
0	1	0	Vaginal	no	0.633997
1	0	0	Repeat	no	0.668745
0	1	0	medical or surgical indication for C/S	no	0.0971522
0	1	0	Vaginal	no	0.633997
0	1	2	Vaginal	yes	0.633997
0	1	0	Vaginal	no	0.633997
0	1	0	Vaginal	no	0.633997
1	0	0	Failed Induction of labor	no	0.477029
1	0	0	Repeat	no	0.668745
0	0	0	Vaginal	no	0.622368
0	0	1	Vaginal	yes	0.622368
0	1	2	Vaginal	yes	0.633997
0	0	0	Vaginal	no	0.622368
1	0	0	Failed Induction of labor	no	0.477029
0	1	0	Vaginal	no	0.633997
0	0	0	Vaginal	no	0.622368
1	1	2	Failed Induction of labor	yes	0.92084
1	0	2	medical or surgical indication for C/S	yes	0.863413
1	0	2	Repeat	yes	0.668745
0	0	0	Vaginal	no	0.622368
1	1	2	Failed Induction of labor	yes	0.92084
1	0	2	medical or surgical indication for C/S	yes	0.863413
0	1	0	Vaginal	no	0.633997
0	0	2	Repeat	yes	0.307112
0	1	2	Vaginal	yes	0.633997
1	0	2	Vaginal	yes	0.545167
1	0	2	medical or surgical indication for C/S	yes	0.863413
1	0	0	Repeat	no	0.668745
1	0	2	Repeat	yes	0.668745
1	1	2	Failed Induction of labor	yes	0.92084
0	0	0	Failed Induction of labor	no	0.107869
1	0	1	Repeat	yes	0.668745
1	0	1	Repeat	yes	0.668745
0	1	1	Vaginal	yes	0.633997
1	0	2	Failed Induction of labor	yes	0.477029
0	1	2	Vaginal	yes	0.633997
1	0	2	medical or surgical indication for C/S	yes	0.863413
1	0	2	Other	yes	0.758458
0	0	1	Vaginal	yes	0.622368
0	0	0	Vaginal	no	0.622368
1	0	2	Other	yes	0.758458
1	0	2	Elective	yes	0.655126
1	0	1	Vaginal	yes	0.545167
0	0	2	Vaginal	yes	0.622368
0	1	2	Vaginal	yes	0.633997
1	0	3	Failed Induction of labor	yes	0.477029
0	0	0	Failed Induction of labor	no	0.107869
1	0	1	Repeat	yes	0.668745
1	0	0	Repeat	no	0.668745
1	0	2	Vaginal	yes	0.545167
1	0	2	Elective	yes	0.655126
0	0	0	Vaginal	no	0.622368
0	1	0	Vaginal	no	0.633997
1	0	0	Repeat	no	0.668745
0	0	2	Vaginal	yes	0.622368
1	0	2	medical or surgical indication for C/S	yes	0.863413
0	1	2	Vaginal	yes	0.633997
0	1	2	Vaginal	yes	0.633997
1	0	0	Repeat	no	0.668745
1	0	5	Elective	yes	0.655126
0	0	2	Vaginal	yes	0.622368
0	1	0	Vaginal	no	0.633997
1	0	0	Repeat	no	0.668745
1	1	2	Repeat	yes	0.32984
0	0	2	Vaginal	yes	0.622368
0	0	2	Vaginal	yes	0.622368
1	1	2	Failed Induction of labor	yes	0.92084
1	0	0	Vaginal	no	0.545167
1	0	2	Repeat	yes	0.668745
0	1	2	Vaginal	yes	0.633997
1	0	2	Failed Induction of labor	yes	0.477029
1	1	2	medical or surgical indication for C/S	yes	0.951914
1	0	2	Other	yes	0.758458
1	0	2	Repeat	yes	0.668745
1	1	2	Failed Induction of labor	yes	0.92084
1	1	3	medical or surgical indication for C/S	yes	0.951914
1	0	0	Repeat	no	0.668745
0	1	0	Vaginal	no	0.633997
0	1	0	Failed Induction of labor	no	0.262372
0	1	2	Vaginal	yes	0.633997
1	0	2	medical or surgical indication for C/S	yes	0.863413
0	1	2	Vaginal	yes	0.633997
1	0	1	Repeat	yes	0.668745
1	1	2	Failed Induction of labor	yes	0.92084
1	0	2	Repeat	yes	0.668745
1	0	2	Failed Induction of labor	yes	0.477029
1	0	1	Failed Induction of labor	yes	0.477029
1	0	2	Repeat	yes	0.668745
0	1	1	Vaginal	yes	0.633997
1	0	0	medical or surgical indication for C/S	no	0.863413
0	0	0	medical or surgical indication for C/S	no	0.164178
0	1	0	medical or surgical indication for C/S	no	0.0971522
0	1	2	Vaginal	yes	0.633997
0	0	1	Vaginal	yes	0.622368
1	0	2	Vaginal	yes	0.545167
1	0	2	Other	yes	0.758458
1	0	2	Repeat	yes	0.668745
0	1	0	Vaginal	no	0.633997
1	0	0	Failed Induction of labor	no	0.477029
0	0	1	Vaginal	yes	0.622368
1	1	0	Repeat	no	0.32984
1	1	1	Failed Induction of labor	yes	0.92084
0	1	0	Vaginal	no	0.633997
1	1	1	Failed Induction of labor	yes	0.92084
1	0	0	Vaginal	no	0.545167
0	0	2	Vaginal	yes	0.622368
1	0	2	medical or surgical indication for C/S	yes	0.863413
1	0	2	Vaginal	yes	0.545167
1	0	2	medical or surgical indication for C/S	yes	0.863413
1	0	3	Vaginal	yes	0.545167
1	0	2	Repeat	yes	0.668745
1	0	2	medical or surgical indication for C/S	yes	0.863413
1	0	0	Vaginal	no	0.545167
1	0	2	Repeat	yes	0.668745
0	1	2	Vaginal	yes	0.633997
0	1	2	Vaginal	yes	0.633997
0	1	3	Vaginal	yes	0.633997
1	0	1	Other	yes	0.758458
1	0	1	Repeat	yes	0.668745
0	0	2	Vaginal	yes	0.622368
1	0	2	Vaginal	yes	0.545167
0	0	2	Vaginal	yes	0.622368
1	0	2	Repeat	yes	0.668745
0	0	0	Vaginal	no	0.622368
1	0	0	Other	no	0.758458
0	0	0	Vaginal	no	0.622368
1	0	1	Repeat	yes	0.668745
1	0	2	Repeat	yes	0.668745
0	0	2	Vaginal	yes	0.622368
0	0	1	Vaginal	yes	0.622368
1	0	0	medical or surgical indication for C/S	no	0.863413
1	0	1	Repeat	yes	0.668745
1	0	2	Repeat	yes	0.668745
0	1	2	Vaginal	yes	0.633997
0	1	0	Vaginal	no	0.633997
1	0	3	Repeat	yes	0.668745
0	0	0	Vaginal	no	0.622368
0	0	0	Other	no	0.143867
0	0	0	Vaginal	no	0.622368
0	0	2	Vaginal	yes	0.622368
0	1	0	Vaginal	no	0.633997
1	0	0	Vaginal	no	0.545167
1	0	0	Repeat	no	0.668745
0	1	0	Failed Induction of labor	no	0.262372
1	0	0	Repeat	no	0.668745
0	0	2	Vaginal	yes	0.622368
1	1	2	Failed Induction of labor	yes	0.92084
0	0	0	medical or surgical indication for C/S	no	0.164178
1	0	1	Repeat	yes	0.668745
1	0	0	medical or surgical indication for C/S	no	0.863413
1	0	2	medical or surgical indication for C/S	yes	0.863413
1	0	2	Elective	yes	0.655126
1	0	0	Vaginal	no	0.545167
1	0	0	Repeat	no	0.668745
1	0	0	medical or surgical indication for C/S	no	0.863413
0	0	0	Failed Induction of labor	no	0.107869
1	1	1	Failed Induction of labor	yes	0.92084
1	0	3	Vaginal	yes	0.545167
0	1	0	Vaginal	no	0.633997
0	0	2	Vaginal	yes	0.622368
0	1	0	Vaginal	no	0.633997
0	1	0	Vaginal	no	0.633997
1	0	0	Vaginal	no	0.545167
1	1	2	Failed Induction of labor	yes	0.92084
1	1	2	medical or surgical indication for C/S	yes	0.951914
0	1	1	Vaginal	yes	0.633997
0	1	0	Repeat	no	0.0773551
1	1	0	Repeat	no	0.32984
0	1	0	Vaginal	no	0.633997
1	0	0	Vaginal	no	0.545167
1	0	2	Repeat	yes	0.668745
1	0	1	Macrosomia	yes	0.691016
1	0	0	Other	no	0.758458
1	0	0	Repeat	no	0.668745
1	0	1	medical or surgical indication for C/S	yes	0.863413
1	1	0	Elective	no	0.827201
1	0	2	medical or surgical indication for C/S	yes	0.863413
0	1	0	Vaginal	no	0.633997
1	1	2	Elective	yes	0.827201
1	0	0	Failed Induction of labor	no	0.477029
1	0	2	Vaginal	yes	0.545167
0	1	0	Vaginal	no	0.633997
0	0	0	Vaginal	no	0.622368
1	0	2	Repeat	yes	0.668745
0	0	2	Vaginal	yes	0.622368
1	0	2	medical or surgical indication for C/S	yes	0.863413
0	0	0	Vaginal	no	0.622368
0	0	0	Vaginal	no	0.622368
1	0	2	Other	yes	0.758458
0	1	2	Vaginal	yes	0.633997
0	1	2	Vaginal	yes	0.633997
1	0	2	Vaginal	yes	0.545167
1	1	2	Other	yes	0.864855
1	0	2	Repeat	yes	0.668745
1	1	0	Vaginal	no	0.639832
1	0	2	Other	yes	0.758458
0	0	1	Repeat	yes	0.307112
1	1	2	Vaginal	yes	0.639832
1	0	2	medical or surgical indication for C/S	yes	0.863413
0	1	0	Vaginal	no	0.633997
1	0	2	Other	yes	0.758458
1	0	2	Vaginal	yes	0.545167
1	0	2	medical or surgical indication for C/S	yes	0.863413
1	1	2	medical or surgical indication for C/S	yes	0.951914
1	0	2	Failed Induction of labor	yes	0.477029
1	0	2	medical or surgical indication for C/S	yes	0.863413
1	0	1	Repeat	yes	0.668745
0	0	0	medical or surgical indication for C/S	no	0.164178
1	0	0	Other	no	0.758458
1	0	0	Elective	no	0.655126
0	0	2	Vaginal	yes	0.622368
1	1	0	Repeat	no	0.32984
1	0	2	medical or surgical indication for C/S	yes	0.863413
1	0	0	Vaginal	no	0.545167
1	0	1	Other	yes	0.758458
0	0	0	Vaginal	no	0.622368
0	1	2	Vaginal	yes	0.633997
1	0	0	Repeat	no	0.668745
1	0	0	Repeat	no	0.668745
1	1	2	Vaginal	yes	0.639832
0	0	0	Vaginal	no	0.622368
1	0	0	Repeat	no	0.668745
0	0	2	Vaginal	yes	0.622368
1	0	2	Elective	yes	0.655126
1	0	2	medical or surgical indication for C/S	yes	0.863413
0	1	0	Vaginal	no	0.633997
1	0	1	Failed Induction of labor	yes	0.477029
0	1	2	Vaginal	yes	0.633997
1	0	0	Vaginal	no	0.545167
1	0	3	medical or surgical indication for C/S	yes	0.863413
0	0	2	Vaginal	yes	0.622368
1	0	3	medical or surgical indication for C/S	yes	0.863413
0	0	0	Vaginal	no	0.622368
0	0	3	medical or surgical indication for C/S	yes	0.164178
1	0	0	Elective	no	0.655126
1	0	2	medical or surgical indication for C/S	yes	0.863413
0	0	2	Vaginal	yes	0.622368
1	0	2	Other	yes	0.758458
1	0	0	Vaginal	no	0.545167
0	1	3	Vaginal	yes	0.633997
0	0	2	Vaginal	yes	0.622368
1	0	2	Repeat	yes	0.668745
0	1	0	Vaginal	no	0.633997
1	0	0	Repeat	no	0.668745
1	0	0	Repeat	no	0.668745
0	0	1	Vaginal	yes	0.622368
0	1	0	Vaginal	no	0.633997
0	0	1	Vaginal	yes	0.622368
1	0	2	Failed Induction of labor	yes	0.477029
1	0	1	Vaginal	yes	0.545167
0	0	2	Vaginal	yes	0.622368
0	0	1	Vaginal	yes	0.622368
0	1	2	Vaginal	yes	0.633997
1	0	1	Repeat	yes	0.668745
0	0	0	Vaginal	no	0.622368
1	0	2	Repeat	yes	0.668745
1	0	3	Vaginal	yes	0.545167
1	0	0	Vaginal	no	0.545167
1	0	2	Repeat	yes	0.668745
1	0	2	Repeat	yes	0.668745
0	0	2	Vaginal	yes	0.622368
1	0	2	Repeat	yes	0.668745
1	0	3	medical or surgical indication for C/S	yes	0.863413
0	0	0	Vaginal	no	0.622368
0	1	0	Vaginal	no	0.633997
1	0	2	Repeat	yes	0.668745
0	1	0	Elective	no	0.198698
0	1	0	Vaginal	no	0.633997
1	0	1	medical or surgical indication for C/S	yes	0.863413
0	0	0	Vaginal	no	0.622368
1	0	2	medical or surgical indication for C/S	yes	0.863413
1	0	1	Failed Induction of labor	yes	0.477029
0	1	0	Vaginal	no	0.633997
1	0	0	Repeat	no	0.668745
0	0	0	Vaginal	no	0.622368
1	0	0	medical or surgical indication for C/S	no	0.863413
1	0	2	Repeat	yes	0.668745
0	0	0	Other	no	0.143867
1	0	2	Repeat	yes	0.668745
1	0	0	Repeat	no	0.668745
0	0	0	Vaginal	no	0.622368
1	0	0	Repeat	no	0.668745
0	0	2	Vaginal	yes	0.622368
0	0	0	Other	no	0.143867
1	0	2	Repeat	yes	0.668745
1	0	3	Repeat	yes	0.668745
0	0	2	Vaginal	yes	0.622368
0	1	0	Elective	no	0.198698
0	0	2	Vaginal	yes	0.622368
0	1	0	Vaginal	no	0.633997
0	1	0	Vaginal	no	0.633997
0	0	1	Vaginal	yes	0.622368
1	0	2	Elective	yes	0.655126
0	0	0	medical or surgical indication for C/S	no	0.164178
0	1	0	Vaginal	no	0.633997
1	0	0	Elective	no	0.655126
0	1	0	Vaginal	no	0.633997
1	0	2	Repeat	yes	0.668745
0	0	1	Vaginal	yes	0.622368
0	0	0	Vaginal	no	0.622368
1	1	2	Failed Induction of labor	yes	0.92084
0	1	2	Vaginal	yes	0.633997
1	0	2	Repeat	yes	0.668745
1	1	0	Other	no	0.864855
0	1	0	Vaginal	no	0.633997
1	0	2	Vaginal	yes	0.545167
1	0	1	Other	yes	0.758458
1	0	0	Elective	no	0.655126
1	0	1	Failed Induction of labor	yes	0.477029
0	0	0	Elective	no	0.22027
1	0	0	Repeat	no	0.668745
1	0	1	Other	yes	0.758458
0	0	0	Repeat	no	0.307112
1	0	3	Elective	yes	0.655126
1	1	0	Repeat	no	0.32984
0	0	2	Vaginal	yes	0.622368
1	0	0	Repeat	no	0.668745
1	1	0	Repeat	no	0.32984
1	0	1	Repeat	yes	0.668745
1	0	0	Repeat	no	0.668745
1	0	2	medical or surgical indication for C/S	yes	0.863413
1	0	0	Repeat	no	0.668745
0	1	0	Vaginal	no	0.633997
1	1	3	Failed Induction of labor	yes	0.92084
1	1	2	medical or surgical indication for C/S	yes	0.951914
0	0	2	Vaginal	yes	0.622368
0	1	0	Vaginal	no	0.633997
1	0	2	Vaginal	yes	0.545167
0	1	1	Other	yes	0.108935
0	0	0	medical or surgical indication for C/S	no	0.164178
0	0	0	Vaginal	no	0.622368
0	1	2	Vaginal	yes	0.633997
0	0	1	Vaginal	yes	0.622368
0	1	0	medical or surgical indication for C/S	no	0.0971522
1	0	0	Failed Induction of labor	no	0.477029
0	1	2	Vaginal	yes	0.633997
1	0	1	Vaginal	yes	0.545167
1	0	0	Repeat	no	0.668745
1	0	2	Repeat	yes	0.668745
1	0	0	Repeat	no	0.668745
1	0	3	Vaginal	yes	0.545167
0	1	0	Vaginal	no	0.633997
0	0	2	Vaginal	yes	0.622368
0	1	2	Vaginal	yes	0.633997
1	0	2	Repeat	yes	0.668745
1	0	0	Vaginal	no	0.545167
1	0	2	Other	yes	0.758458
1	1	2	Failed Induction of labor	yes	0.92084
1	0	2	Elective	yes	0.655126
0	1	2	Failed Induction of labor	yes	0.262372
0	0	2	Vaginal	yes	0.622368
0	1	1	Vaginal	yes	0.633997
0	1	2	Vaginal	yes	0.633997
1	1	0	Repeat	no	0.32984
0	1	0	medical or surgical indication for C/S	no	0.0971522
1	0	2	medical or surgical indication for C/S	yes	0.863413
0	0	2	Vaginal	yes	0.622368
0	1	0	Other	no	0.108935
0	0	0	Vaginal	no	0.622368
0	0	2	Vaginal	yes	0.622368
0	1	0	Macrosomia	no	0.211831
1	0	0	Failed Induction of labor	no	0.477029
0	0	0	Repeat	no	0.307112
0	1	2	Vaginal	yes	0.633997
0	0	2	Vaginal	yes	0.622368
1	0	2	Other	yes	0.758458
0	1	2	Vaginal	yes	0.633997
1	0	2	Repeat	yes	0.668745
1	0	0	Repeat	no	0.668745
0	0	0	Vaginal	no	0.622368
0	0	0	Vaginal	no	0.622368
1	0	0	Repeat	no	0.668745
1	0	2	Repeat	yes	0.668745
1	0	0	medical or surgical indication for C/S	no	0.863413
1	0	2	medical or surgical indication for C/S	yes	0.863413
0	1	2	Vaginal	yes	0.633997
0	1	2	Vaginal	yes	0.633997
0	0	2	Vaginal	yes	0.622368
1	0	2	medical or surgical indication for C/S	yes	0.863413
0	0	0	Vaginal	no	0.622368
1	0	2	Repeat	yes	0.668745
0	0	0	medical or surgical indication for C/S	no	0.164178
0	0	0	Vaginal	no	0.622368
0	1	1	Vaginal	yes	0.633997
1	0	2	Failed Induction of labor	yes	0.477029
1	0	0	medical or surgical indication for C/S	no	0.863413
1	1	2	Elective	yes	0.827201
1	0	0	Repeat	no	0.668745
0	1	2	Vaginal	yes	0.633997
0	1	0	Vaginal	no	0.633997
0	1	0	Vaginal	no	0.633997
0	1	2	Vaginal	yes	0.633997
1	1	0	Repeat	no	0.32984
0	1	1	Vaginal	yes	0.633997
0	0	2	Vaginal	yes	0.622368
0	1	2	Vaginal	yes	0.633997
0	0	0	Vaginal	no	0.622368
0	1	2	Vaginal	yes	0.633997
1	0	0	Repeat	no	0.668745
1	0	0	medical or surgical indication for C/S	no	0.863413
1	0	2	Repeat	yes	0.668745
0	1	2	Vaginal	yes	0.633997
1	0	2	Vaginal	yes	0.545167
0	0	0	Failed Induction of labor	no	0.107869
1	0	0	Repeat	no	0.668745
0	0	0	medical or surgical indication for C/S	no	0.164178
1	1	1	Failed Induction of labor	yes	0.92084
0	1	0	Repeat	no	0.0773551
1	1	2	Failed Induction of labor	yes	0.92084
0	0	0	Vaginal	no	0.622368
1	0	2	medical or surgical indication for C/S	yes	0.863413
1	0	0	Elective	no	0.655126
1	0	2	Repeat	yes	0.668745
0	1	2	Vaginal	yes	0.633997
1	0	2	Repeat	yes	0.668745
0	0	2	medical or surgical indication for C/S	yes	0.164178
0	0	0	Vaginal	no	0.622368
1	0	2	Vaginal	yes	0.545167
1	0	0	Failed Induction of labor	no	0.477029
0	0	0	Vaginal	no	0.622368
0	0	0	Vaginal	no	0.622368
0	0	0	Vaginal	no	0.622368
0	1	2	Vaginal	yes	0.633997
0	0	2	Vaginal	yes	0.622368
0	0	0	Vaginal	no	0.622368
1	0	0	Vaginal	no	0.545167
1	0	2	Repeat	yes	0.668745
0	1	0	Vaginal	no	0.633997
1	0	2	Vaginal	yes	0.545167
1	0	1	Repeat	yes	0.668745
1	1	2	medical or surgical indication for C/S	yes	0.951914
0	1	0	Vaginal	no	0.633997
0	1	2	Vaginal	yes	0.633997
0	1	2	Vaginal	yes	0.633997
1	0	2	Repeat	yes	0.668745
1	0	2	Repeat	yes	0.668745
0	1	2	Vaginal	yes	0.633997
1	0	2	Vaginal	yes	0.545167
0	1	2	Vaginal	yes	0.633997
1	0	0	Repeat	no	0.668745
0	1	0	Failed Induction of labor	no	0.262372
1	0	2	Failed Induction of labor	yes	0.477029
0	1	0	Vaginal	no	0.633997
0	0	0	medical or surgical indication for C/S	no	0.164178
1	0	2	Repeat	yes	0.668745
1	0	2	Repeat	yes	0.668745
1	1	2	medical or surgical indication for C/S	yes	0.951914
1	0	2	medical or surgical indication for C/S	yes	0.863413
1	0	0	Repeat	no	0.668745
1	0	0	Repeat	no	0.668745
1	1	0	Repeat	no	0.32984
0	1	0	Vaginal	no	0.633997
1	1	2	medical or surgical indication for C/S	yes	0.951914
1	0	0	Repeat	no	0.668745
0	0	2	Repeat	yes	0.307112
1	1	2	medical or surgical indication for C/S	yes	0.951914
1	0	2	Repeat	yes	0.668745
1	0	2	medical or surgical indication for C/S	yes	0.863413
1	0	2	Vaginal	yes	0.545167
0	1	2	Vaginal	yes	0.633997
0	0	0	Vaginal	no	0.622368
0	1	2	Vaginal	yes	0.633997
1	0	0	Vaginal	no	0.545167
1	0	3	Vaginal	yes	0.545167
0	1	1	Vaginal	yes	0.633997
1	0	0	Vaginal	no	0.545167
1	0	3	Repeat	yes	0.668745
0	1	0	Vaginal	no	0.633997
1	0	0	Failed Induction of labor	no	0.477029
1	0	1	Repeat	yes	0.668745
1	0	2	Vaginal	yes	0.545167
0	1	1	Vaginal	yes	0.633997
0	1	0	medical or surgical indication for C/S	no	0.0971522
0	0	2	Vaginal	yes	0.622368
0	1	0	Vaginal	no	0.633997
1	0	0	Failed Induction of labor	no	0.477029
0	0	2	Vaginal	yes	0.622368
1	0	2	Repeat	yes	0.668745
1	0	2	Other	yes	0.758458
1	0	2	medical or surgical indication for C/S	yes	0.863413
0	0	1	medical or surgical indication for C/S	yes	0.164178
0	1	2	Vaginal	yes	0.633997
0	1	0	Vaginal	no	0.633997
0	1	0	Vaginal	no	0.633997
0	1	0	Vaginal	no	0.633997
1	1	2	Other	yes	0.864855
0	1	0	Vaginal	no	0.633997
0	1	0	medical or surgical indication for C/S	no	0.0971522
0	1	1	Vaginal	yes	0.633997
1	0	0	Repeat	no	0.668745
0	0	0	Macrosomia	no	0.241955
0	0	0	Vaginal	no	0.622368
0	0	0	medical or surgical indication for C/S	no	0.164178
1	0	0	Repeat	no	0.668745
0	1	0	Failed Induction of labor	no	0.262372
0	1	3	Vaginal	yes	0.633997
0	0	1	Vaginal	yes	0.622368
1	0	0	Elective	no	0.655126
0	1	0	Vaginal	no	0.633997
1	0	3	medical or surgical indication for C/S	yes	0.863413
1	0	2	Elective	yes	0.655126
0	0	0	medical or surgical indication for C/S	no	0.164178
1	0	1	Repeat	yes	0.668745
0	1	2	Vaginal	yes	0.633997
0	1	0	Vaginal	no	0.633997
1	0	2	Vaginal	yes	0.545167
1	0	0	Repeat	no	0.668745
0	1	0	Other	no	0.108935
0	1	2	Vaginal	yes	0.633997
1	1	2	Failed Induction of labor	yes	0.92084
0	1	3	Vaginal	yes	0.633997
1	0	2	Repeat	yes	0.668745
1	1	3	Failed Induction of labor	yes	0.92084
0	0	0	Other	no	0.143867
0	1	0	Vaginal	no	0.633997
0	1	1	Vaginal	yes	0.633997
0	1	1	Vaginal	yes	0.633997
0	1	2	Vaginal	yes	0.633997
0	0	0	Vaginal	no	0.622368
1	1	2	Failed Induction of labor	yes	0.92084
0	1	0	Vaginal	no	0.633997
1	0	1	Repeat	yes	0.668745
0	0	0	Vaginal	no	0.622368
0	1	2	medical or surgical indication for C/S	yes	0.0971522
1	0	1	Repeat	yes	0.668745
1	0	1	Repeat	yes	0.668745
1	0	2	Repeat	yes	0.668745
0	1	0	Repeat	no	0.0773551
0	1	0	Vaginal	no	0.633997
1	0	2	Elective	yes	0.655126
0	1	0	Vaginal	no	0.633997
0	1	2	Vaginal	yes	0.633997
1	0	2	Elective	yes	0.655126
1	0	0	Repeat	no	0.668745
0	1	0	Vaginal	no	0.633997
1	0	2	Repeat	yes	0.668745
1	0	0	Repeat	no	0.668745
0	0	2	Vaginal	yes	0.622368
1	0	2	Repeat	yes	0.668745
0	0	0	medical or surgical indication for C/S	no	0.164178
0	1	2	Vaginal	yes	0.633997
0	0	2	Vaginal	yes	0.622368
0	1	1	Vaginal	yes	0.633997
0	0	0	Vaginal	no	0.622368
0	0	1	Vaginal	yes	0.622368
0	0	1	Vaginal	yes	0.622368
1	0	2	Vaginal	yes	0.545167
0	1	0	medical or surgical indication for C/S	no	0.0971522
1	0	2	Vaginal	yes	0.545167
1	0	2	Repeat	yes	0.668745
1	0	0	Elective	no	0.655126
1	0	0	Elective	no	0.655126
1	0	0	Repeat	no	0.668745
1	1	2	medical or surgical indication for C/S	yes	0.951914
1	0	0	Repeat	no	0.668745
1	0	2	Repeat	yes	0.668745
1	0	3	Vaginal	yes	0.545167
1	0	0	Vaginal	no	0.545167
1	0	1	Vaginal	yes	0.545167
1	0	0	Elective	no	0.655126
0	0	0	Vaginal	no	0.622368
0	1	0	medical or surgical indication for C/S	no	0.0971522
0	1	1	Vaginal	yes	0.633997
1	0	2	Elective	yes	0.655126
1	0	2	medical or surgical indication for C/S	yes	0.863413
1	0	1	Elective	yes	0.655126
0	0	0	medical or surgical indication for C/S	no	0.164178
0	0	2	Vaginal	yes	0.622368
1	0	2	medical or surgical indication for C/S	yes	0.863413
0	1	2	Vaginal	yes	0.633997
0	1	0	Vaginal	no	0.633997
0	0	0	Vaginal	no	0.622368
0	0	2	Vaginal	yes	0.622368
1	0	0	Vaginal	no	0.545167
1	0	0	Repeat	no	0.668745
0	1	2	Vaginal	yes	0.633997
0	0	2	Vaginal	yes	0.622368
1	0	2	Repeat	yes	0.668745
0	1	0	Vaginal	no	0.633997
1	0	1	Vaginal	yes	0.545167
0	0	0	Vaginal	no	0.622368
0	1	0	Vaginal	no	0.633997
1	1	1	Failed Induction of labor	yes	0.92084
1	0	3	medical or surgical indication for C/S	yes	0.863413
0	0	0	medical or surgical indication for C/S	no	0.164178
1	0	2	Repeat	yes	0.668745
1	0	0	Repeat	no	0.668745
0	1	0	Repeat	no	0.0773551
0	0	0	medical or surgical indication for C/S	no	0.164178
1	1	0	Repeat	no	0.32984
1	1	2	Failed Induction of labor	yes	0.92084
1	1	3	Failed Induction of labor	yes	0.92084
1	1	0	Vaginal	no	0.639832
1	0	2	medical or surgical indication for C/S	yes	0.863413
0	0	1	Vaginal	yes	0.622368
1	0	2	Elective	yes	0.655126
1	0	2	Repeat	yes	0.668745
1	0	2	Repeat	yes	0.668745
0	1	1	Vaginal	yes	0.633997
0	1	0	medical or surgical indication for C/S	no	0.0971522
0	0	2	Vaginal	yes	0.622368
0	1	2	Vaginal	yes	0.633997
0	1	2	Vaginal	yes	0.633997
1	0	2	medical or surgical indication for C/S	yes	0.863413
1	1	3	Vaginal	yes	0.639832
1	0	2	medical or surgical indication for C/S	yes	0.863413
1	0	2	Repeat	yes	0.668745
1	0	3	Repeat	yes	0.668745
0	0	0	Vaginal	no	0.622368
1	0	2	Repeat	yes	0.668745
1	0	0	Repeat	no	0.668745
1	0	0	Other	no	0.758458
0	0	0	Vaginal	no	0.622368
1	0	0	Repeat	no	0.668745
1	0	0	Repeat	no	0.668745
1	0	2	Vaginal	yes	0.545167
1	0	0	medical or surgical indication for C/S	no	0.863413
0	1	2	Vaginal	yes	0.633997
0	1	2	Elective	yes	0.198698
1	0	2	Repeat	yes	0.668745
1	0	0	Repeat	no	0.668745
0	0	0	Vaginal	no	0.622368
0	1	0	Vaginal	no	0.633997
1	1	3	Failed Induction of labor	yes	0.92084
1	0	2	Repeat	yes	0.668745
0	1	1	Vaginal	yes	0.633997
0	0	0	Vaginal	no	0.622368
1	0	0	Vaginal	no	0.545167
0	1	2	Vaginal	yes	0.633997
1	1	1	medical or surgical indication for C/S	yes	0.951914
0	0	0	Vaginal	no	0.622368
1	0	0	medical or surgical indication for C/S	no	0.863413
0	0	0	Vaginal	no	0.622368
1	1	2	Repeat	yes	0.32984
0	1	0	medical or surgical indication for C/S	no	0.0971522
1	0	3	Elective	yes	0.655126
1	0	3	Other	yes	0.758458
0	1	2	Vaginal	yes	0.633997
1	0	2	Repeat	yes	0.668745
0	0	1	Vaginal	yes	0.622368
1	0	2	Elective	yes	0.655126
0	0	0	Vaginal	no	0.622368
0	0	0	Vaginal	no	0.622368
0	1	0	Vaginal	no	0.633997
0	0	2	Vaginal	yes	0.622368
1	1	1	medical or surgical indication for C/S	yes	0.951914
0	0	2	Vaginal	yes	0.622368
0	1	0	Failed Induction of labor	no	0.262372
0	1	2	Vaginal	yes	0.633997
1	0	3	Vaginal	yes	0.545167
1	1	2	Elective	yes	0.827201
1	1	2	Failed Induction of labor	yes	0.92084
1	0	2	Repeat	yes	0.668745
0	0	3	Vaginal	yes	0.622368
0	1	0	Vaginal	no	0.633997
0	1	0	Vaginal	no	0.633997
0	0	0	Vaginal	no	0.622368
0	0	2	Vaginal	yes	0.622368
1	0	0	Repeat	no	0.668745
1	1	2	Vaginal	yes	0.639832
0	0	2	Vaginal	yes	0.622368
0	1	2	Vaginal	yes	0.633997
1	0	2	medical or surgical indication for C/S	yes	0.863413
0	0	0	Vaginal	no	0.622368
0	0	2	Vaginal	yes	0.622368
1	1	0	Repeat	no	0.32984
0	1	2	Vaginal	yes	0.633997
0	0	0	Repeat	no	0.307112
1	1	1	medical or surgical indication for C/S	yes	0.951914
1	0	0	Repeat	no	0.668745
0	0	3	Vaginal	yes	0.622368
0	0	2	Vaginal	yes	0.622368
1	0	2	Repeat	yes	0.668745
1	0	2	medical or surgical indication for C/S	yes	0.863413
1	1	0	Repeat	no	0.32984
0	1	0	Vaginal	no	0.633997
1	0	2	Vaginal	yes	0.545167
1	0	1	Repeat	yes	0.668745
1	0	2	Repeat	yes	0.668745
1	0	3	medical or surgical indication for C/S	yes	0.863413
1	1	2	Failed Induction of labor	yes	0.92084
0	0	1	Vaginal	yes	0.622368
1	0	2	Repeat	yes	0.668745
1	0	2	Repeat	yes	0.668745
0	1	2	Vaginal	yes	0.633997
0	0	2	Vaginal	yes	0.622368
1	0	2	Vaginal	yes	0.545167
0	1	0	Other	no	0.108935
0	1	0	Vaginal	no	0.633997
1	0	1	Vaginal	yes	0.545167
0	1	0	medical or surgical indication for C/S	no	0.0971522
0	1	0	Vaginal	no	0.633997
1	0	3	Repeat	yes	0.668745
1	1	0	Repeat	no	0.32984
1	0	3	Repeat	yes	0.668745
0	0	6	Vaginal	yes	0.622368
1	0	2	medical or surgical indication for C/S	yes	0.863413
0	1	0	Vaginal	no	0.633997
1	0	0	Vaginal	no	0.545167
1	0	0	Repeat	no	0.668745
1	0	0	Repeat	no	0.668745
1	0	2	Repeat	yes	0.668745
1	0	2	Repeat	yes	0.668745
0	1	0	Vaginal	no	0.633997
1	0	3	Other	yes	0.758458
0	1	0	Vaginal	no	0.633997
1	0	0	Vaginal	no	0.545167
1	0	2	Repeat	yes	0.668745
1	0	0	Elective	no	0.655126
1	1	0	Vaginal	no	0.639832
0	0	0	Vaginal	no	0.622368
0	0	0	Vaginal	no	0.622368
1	0	2	medical or surgical indication for C/S	yes	0.863413
0	1	3	Vaginal	yes	0.633997
1	0	2	Repeat	yes	0.668745
0	1	3	Vaginal	yes	0.633997
1	0	2	Other	yes	0.758458
0	0	0	Repeat	no	0.307112
0	0	3	Vaginal	yes	0.622368
0	1	0	Elective	no	0.198698
0	1	0	Vaginal	no	0.633997
0	0	2	Vaginal	yes	0.622368
1	0	2	Vaginal	yes	0.545167
0	0	2	Vaginal	yes	0.622368
1	0	2	Repeat	yes	0.668745
0	1	2	Vaginal	yes	0.633997
1	0	2	Repeat	yes	0.668745
1	0	0	Repeat	no	0.668745
1	0	0	Vaginal	no	0.545167
0	1	2	Vaginal	yes	0.633997
0	0	3	Vaginal	yes	0.622368
1	0	0	Failed Induction of labor	no	0.477029
0	0	2	Vaginal	yes	0.622368
0	0	0	Vaginal	no	0.622368
1	0	0	Repeat	no	0.668745
1	0	0	Failed Induction of labor	no	0.477029
1	0	2	Repeat	yes	0.668745
1	1	2	medical or surgical indication for C/S	yes	0.951914
0	0	0	medical or surgical indication for C/S	no	0.164178
0	1	0	Vaginal	no	0.633997
1	0	0	Repeat	no	0.668745
0	1	2	Vaginal	yes	0.633997
1	0	0	Repeat	no	0.668745
1	0	2	medical or surgical indication for C/S	yes	0.863413
0	1	0	Vaginal	no	0.633997
1	0	2	Repeat	yes	0.668745
1	0	0	Repeat	no	0.668745
1	1	0	Elective	no	0.827201
0	0	0	Other	no	0.143867
0	0	0	Vaginal	no	0.622368
0	1	0	medical or surgical indication for C/S	no	0.0971522
1	0	2	Repeat	yes	0.668745
0	0	1	Vaginal	yes	0.622368
0	0	2	Vaginal	yes	0.622368
1	0	0	Elective	no	0.655126
1	0	2	Repeat	yes	0.668745
1	0	2	Elective	yes	0.655126
1	1	1	Failed Induction of labor	yes	0.92084
0	1	0	medical or surgical indication for C/S	no	0.0971522
1	0	2	Macrosomia	yes	0.691016
1	0	2	medical or surgical indication for C/S	yes	0.863413
1	1	2	medical or surgical indication for C/S	yes	0.951914
1	0	2	Repeat	yes	0.668745
0	0	0	Vaginal	no	0.622368
0	0	0	medical or surgical indication for C/S	no	0.164178
1	1	0	Repeat	no	0.32984
1	0	2	medical or surgical indication for C/S	yes	0.863413
1	0	2	medical or surgical indication for C/S	yes	0.863413
0	1	0	Macrosomia	no	0.211831
1	0	0	Vaginal	no	0.545167
1	0	2	Repeat	yes	0.668745
0	0	4	Vaginal	yes	0.622368
1	1	1	Failed Induction of labor	yes	0.92084
1	0	1	medical or surgical indication for C/S	yes	0.863413
1	0	0	Other	no	0.758458
0	1	0	Vaginal	no	0.633997
1	0	0	Repeat	no	0.668745
0	1	2	Vaginal	yes	0.633997
1	0	0	Vaginal	no	0.545167
1	0	3	Repeat	yes	0.668745
1	0	0	Vaginal	no	0.545167
1	0	0	Repeat	no	0.668745
1	0	2	Other	yes	0.758458
1	0	2	Other	yes	0.758458
0	0	0	Repeat	no	0.307112
0	0	0	Failed Induction of labor	no	0.107869
0	0	2	Vaginal	yes	0.622368
0	1	0	Other	no	0.108935
0	1	0	Repeat	no	0.0773551
1	1	0	Vaginal	no	0.639832
0	0	1	Vaginal	yes	0.622368
1	1	3	medical or surgical indication for C/S	yes	0.951914
1	1	2	Elective	yes	0.827201
1	1	0	Repeat	no	0.32984
1	1	2	Failed Induction of labor	yes	0.92084
0	1	0	medical or surgical indication for C/S	no	0.0971522
1	0	0	Vaginal	no	0.545167
1	0	0	Repeat	no	0.668745
0	0	0	Vaginal	no	0.622368
1	0	0	Repeat	no	0.668745
0	0	2	Vaginal	yes	0.622368
1	1	1	Repeat	yes	0.32984
0	1	3	Vaginal	yes	0.633997
1	0	2	Vaginal	yes	0.545167
0	0	2	Vaginal	yes	0.622368
1	0	2	Elective	yes	0.655126
0	1	0	Vaginal	no	0.633997
1	0	0	Repeat	no	0.668745
1	0	1	Repeat	yes	0.668745
1	0	0	Repeat	no	0.668745
0	0	1	Vaginal	yes	0.622368
1	1	2	medical or surgical indication for C/S	yes	0.951914
0	0	1	Vaginal	yes	0.622368
1	0	0	Elective	no	0.655126
0	0	0	Vaginal	no	0.622368
1	0	2	Repeat	yes	0.668745
1	1	2	Failed Induction of labor	yes	0.92084
1	0	0	Repeat	no	0.668745
1	1	0	Repeat	no	0.32984
0	1	2	Vaginal	yes	0.633997
0	1	3	Vaginal	yes	0.633997
0	1	2	Vaginal	yes	0.633997
0	1	2	Vaginal	yes	0.633997
1	0	2	Elective	yes	0.655126
1	0	0	Repeat	no	0.668745
0	0	2	Vaginal	yes	0.622368
0	1	0	Vaginal	no	0.633997
0	1	0	Vaginal	no	0.633997
1	0	3	Elective	yes	0.655126
1	0	2	medical or surgical indication for C/S	yes	0.863413
1	1	2	medical or surgical indication for C/S	yes	0.951914
0	1	1	Vaginal	yes	0.633997
0	1	2	Vaginal	yes	0.633997
0	0	0	Vaginal	no	0.622368
1	0	2	Vaginal	yes	0.545167
0	1	2	Vaginal	yes	0.633997
1	0	2	medical or surgical indication for C/S	yes	0.863413
1	0	2	medical or surgical indication for C/S	yes	0.863413
0	1	2	Vaginal	yes	0.633997
1	0	2	Repeat	yes	0.668745
1	0	2	Other	yes	0.758458
0	0	0	Vaginal	no	0.622368
1	0	1	medical or surgical indication for C/S	yes	0.863413
0	0	0	medical or surgical indication for C/S	no	0.164178
1	0	1	Elective	yes	0.655126
1	0	0	Repeat	no	0.668745
0	1	2	Vaginal	yes	0.633997
1	0	2	Vaginal	yes	0.545167
1	0	2	Repeat	yes	0.668745
1	1	2	medical or surgical indication for C/S	yes	0.951914
1	0	2	Vaginal	yes	0.545167
0	1	0	Vaginal	no	0.633997
1	0	0	Vaginal	no	0.545167
0	1	0	medical or surgical indication for C/S	no	0.0971522
1	0	2	Vaginal	yes	0.545167
1	0	0	Repeat	no	0.668745
1	0	2	Repeat	yes	0.668745
0	1	2	Vaginal	yes	0.633997
0	0	2	Vaginal	yes	0.622368
0	0	1	Vaginal	yes	0.622368
1	0	1	Repeat	yes	0.668745
1	0	2	Elective	yes	0.655126
1	0	1	Repeat	yes	0.668745
0	0	2	Vaginal	yes	0.622368
0	1	2	Vaginal	yes	0.633997
0	1	0	Vaginal	no	0.633997
0	1	4	Vaginal	yes	0.633997
1	0	2	Repeat	yes	0.668745
1	1	2	Failed Induction of labor	yes	0.92084
0	0	2	Vaginal	yes	0.622368
1	0	2	Failed Induction of labor	yes	0.477029
1	0	2	Repeat	yes	0.668745
1	0	2	Repeat	yes	0.668745
1	1	2	Failed Induction of labor	yes	0.92084
1	0	0	Repeat	no	0.668745
0	1	0	Vaginal	no	0.633997
1	0	1	Repeat	yes	0.668745
1	0	3	Repeat	yes	0.668745
0	1	0	Vaginal	no	0.633997
1	0	1	Elective	yes	0.655126
0	1	2	Vaginal	yes	0.633997
0	1	0	Other	no	0.108935
1	0	0	Repeat	no	0.668745
0	0	3	Vaginal	yes	0.622368
0	1	2	Vaginal	yes	0.633997
0	0	0	Elective	no	0.22027
0	1	0	medical or surgical indication for C/S	no	0.0971522
0	0	2	Vaginal	yes	0.622368
1	0	2	Other	yes	0.758458
0	1	0	Repeat	no	0.0773551
1	0	1	Vaginal	yes	0.545167
1	1	0	Repeat	no	0.32984
1	0	2	Vaginal	yes	0.545167
1	1	2	medical or surgical indication for C/S	yes	0.951914
1	0	0	Repeat	no	0.668745
1	0	0	Repeat	no	0.668745
0	1	2	Vaginal	yes	0.633997
1	1	2	Failed Induction of labor	yes	0.92084
0	1	0	Vaginal	no	0.633997
0	0	2	Vaginal	yes	0.622368
1	0	3	Failed Induction of labor	yes	0.477029
0	0	2	Vaginal	yes	0.622368
1	1	2	Failed Induction of labor	yes	0.92084
0	0	0	Vaginal	no	0.622368
0	1	3	Vaginal	yes	0.633997
1	1	0	Repeat	no	0.32984
0	0	2	Vaginal	yes	0.622368
0	1	2	Vaginal	yes	0.633997
1	1	2	Elective	yes	0.827201
1	1	2	Failed Induction of labor	yes	0.92084
0	1	0	Repeat	no	0.0773551
1	1	2	Vaginal	yes	0.639832
1	0	3	Repeat	yes	0.668745
1	0	2	Failed Induction of labor	yes	0.477029
1	0	3	Repeat	yes	0.668745
1	0	2	Repeat	yes	0.668745
0	0	0	Vaginal	no	0.622368
0	0	2	Vaginal	yes	0.622368
1	0	2	Repeat	yes	0.668745
1	0	0	Repeat	no	0.668745
1	0	2	Other	yes	0.758458
1	0	0	Repeat	no	0.668745
0	1	0	Vaginal	no	0.633997
